# Supplementary material for: Global Gene Expression Profiling and Transcription Factor Network Analysis of Cognitive Aging in Monozygotic Twins
Source: Front Genet. 2021 Jun 14;12:675587. doi: 10.3389/fgene.2021.675587 (PMC8236849; doi:10.3389/fgene.2021.675587)
Supplement: Supplementary file 2 [file Table_2.xlsx]

## Sheet: Sheet1
	Table S2. The summary statistical information for the whole mRNA probes in TWAS analysis.
Probe	A	Gene Symbol	CHR	BP	GCC	Kinship	LME	Final P-value	FDR
A_23_P143713	0.0181575	APOBEC3G	chr22	39477481	1.5693e-06	0.632256	0.632528	1.5693e-06	0.043523
A_33_P3303742	0.0795614	#N/A	chr5	131142893	2.88857e-05	0.635346	0.635635	2.88857e-05	0.177345
A_24_P626850	0.00462037	H6PD	chr1	9330351	2.92752e-05	0.13965	0.140561	2.92752e-05	0.177345
A_32_P223059	0.0716139	SLC45A1	chr1	8390869	0.00331271	3.02682e-05	3.71408e-05	3.02682e-05	0.177345
A_33_P3394213	0.0332124	GRIN3B	chr19	1009648	0.20354	3.19724e-05	3.97147e-05	3.19724e-05	0.177345
A_33_P3389649	0.0934019	PDE4D	chr5	59064133	3.87699e-05	0.912176	0.912234	3.87699e-05	0.179207
A_21_P0014060	0.0462281	PIGC	chr1	172362943	0.119736	0.00012362	0.000117301	0.00012362	0.28315
A_23_P354175	0.00771523	TMEM129	chr4	1717772	0.000166043	0.25549	0.256227	0.000166043	0.28315
A_33_P3411025	0.134765	ARHGAP19	chr10	99019229	0.00016717	0.872277	0.87236	0.00016717	0.28315
A_23_P329375	0.0625253	POU6F1	chr12	51583372	0.0130825	0.000181037	0.000210961	0.000181037	0.28315
A_23_P216476	0.0694642	ZBTB5	chr9	37438478	0.00140423	0.000184567	0.000214589	0.000184567	0.28315
A_23_P325080	0.0360243	PTOV1	chr19	50358243	0.000210518	0.74165	0.741837	0.000210518	0.28315
A_33_P3278560	0.0373984	ZIK1	chr19	58102575	0.0812555	0.000212411	0.000249546	0.000212411	0.28315
A_33_P3282241	0.013391	OR5D16	chr11	55606873	0.180305	0.000252493	0.000295337	0.000252493	0.28315
A_23_P205074	0.114441	SLC46A3	chr13	29278193	0.000253774	0.623679	0.623966	0.000253774	0.28315
A_23_P130027	0.0801317	EPN3	chr17	48620056	0.000260267	0.21508	0.215813	0.000260267	0.28315
A_33_P3266078	0.0248931	OR2AG1	chr11	6806742	0.0959123	0.000309687	0.000350889	0.000309687	0.28315
A_21_P0000024	0.112824	FLT1	chr13	28979986	0.000316894	0.00825519	0.00860309	0.000316894	0.28315
A_23_P144896	0	PDLIM7	chr5	176910887	0.00034872	0.296561	0.248524	0.00034872	0.28315
A_23_P34888	0.0585202	CHIA	chr1	111863116	0.000377224	0.991654	0.991659	0.000377224	0.28315
A_23_P88134	0.0874369	CINP	chr14	102822196	0.000404527	0.466287	0.466798	0.000404527	0.28315
A_33_P3266564	0.0113054	KRTAP5-6	chr11	1718926	0.0804035	0.000428758	0.000488586	0.000428758	0.28315
A_21_P0013929	0.0219467	#N/A	chr3	46796057	0.218546	0.000440323	0.000490439	0.000440323	0.28315
A_23_P135474	0.121807	MRPL37	chr1	54683876	0.000454339	0.340783	0.341402	0.000454339	0.28315
A_23_P163820	0	ZNF629	chr16	30790245	0.28315	0.000484725	0.000551181	0.000484725	0.28315
A_23_P98057	0.0197831	ZNF32	chr10	44140152	0.28315	0.000494753	0.000554352	0.000494753	0.28315
A_24_P662366	0.00452892	#N/A	chr11	033258956	0.28315	0.000502423	0.000571056	0.000502423	0.28315
A_33_P3383970	0.0190448	TLR10	chr4	38774619	0.0261875	0.000512045	0.000571706	0.000512045	0.28315
A_24_P144499	0.0164609	PPIAL4G	chr1	144363701	0.00052193	0.519425	0.519814	0.00052193	0.28315
A_32_P155247	0	FTL	chr19	49469029	0.000525411	0.185167	0.185932	0.000525411	0.28315
A_23_P388301	0.0871063	PRR14L	chr22	32072492	0.0919142	0.000562595	0.000637264	0.000562595	0.28315
A_33_P3235642	0.0910596	RBBP5	chr1	205065870	0.000589626	0.115623	0.116541	0.000589626	0.28315
A_23_P500130	0.0113473	KANK1	chr9	746006	0.000642251	0.431972	0.278948	0.000642251	0.28315
A_33_P3367332	3.51731e-08	FAM213B	chr1	2522799	0.000646423	0.390705	0.391266	0.000646423	0.28315
A_24_P945147	0.0426026	RABEP1	chr17	5288797	0.28315	0.000668532	0.000743608	0.000668532	0.28315
A_33_P3408227	0	#N/A	chr10	124514435	0.000698886	0.98817	0.988178	0.000698886	0.28315
A_24_P132470	0	ESYT2	chr7	158523966	0.000700782	0.848301	0.848351	0.000700782	0.28315
A_33_P3333337	0.0606938	LRCH1	chr13	47324726	0.000706468	0.385899	0.386537	0.000706468	0.28315
A_33_P3392784	0.0365306	CFAP58	chr10	106142059	0.000764174	0.547931	0.548284	0.000764174	0.28315
A_32_P16315	0	TUBB8	chr10	92952	0.280985	0.000795365	0.000807417	0.000795365	0.28315
A_33_P3245858	0.0206763	LOC100131581	chr8	12436559	0.000923806	0.712565	0.712583	0.000923806	0.28315
A_33_P3240966	0.0255165	#N/A	chr11	28351989	0.0617311	0.000927815	0.00103313	0.000927815	0.28315
A_33_P3412479	0.00332947	HPS1	chr10	100189352	0.000937808	0.750291	0.74796	0.000937808	0.28315
A_21_P0014748	0	#N/A	#N/A	#N/A	0.28315	0.000939344	0.0010478	0.000939344	0.28315
A_24_P202717	0.0210322	PLEKHJ1	chr19	2234154	0.0010064	0.65553	0.655777	0.0010064	0.28315
A_33_P3316508	0	RUNX2	chr6	45459689	0.277399	0.00105297	0.0011648	0.00105297	0.28315
A_33_P3385376	0.0757601	SYPL2	chr1	110024705	0.00112032	0.849118	0.849134	0.00112032	0.28315
A_33_P3403595	0.0428237	LOC100130976	chr15	96831339	0.00115428	0.144169	0.145018	0.00115428	0.28315
A_24_P108779	0.0820893	KCTD17	chr22	37458605	0.0011573	0.00458797	0.00485083	0.0011573	0.28315
A_32_P96036	0	MEX3A	chr1	156042043	0.28315	0.00115971	0.00128134	0.00115971	0.28315
A_24_P288836	0.069413	HLA-DPB2	chr6	33096422	0.00116447	0.78214	0.641228	0.00116447	0.28315
A_23_P422511	0.0705856	SLC25A45	chr11	65143061	0.00116461	0.687943	0.688152	0.00116461	0.28315
A_24_P7467	0.0758291	OTOL1	chr3	161221428	0.00119156	0.334545	0.335262	0.00119156	0.28315
A_19_P00317743	0.0622622	SNHG5	chr6	86387577	0.00121896	0.00395313	0.0219644	0.00121896	0.28315
A_33_P3350580	0.00705395	#N/A	chr3	53215942	0.191898	0.00126613	0.001394	0.00126613	0.28315
A_32_P36313	0	VTI1A	chr10	114578395	0.0012744	0.683907	0.684143	0.0012744	0.28315
A_21_P0010659	0.0905777	XLOC_l2_001153	chr1	158164601	0.00136321	0.924857	0.925102	0.00136321	0.28315
A_24_P252996	0.142035	FOLR3	chr11	71850485	0.0371717	0.00136481	0.39416	0.00136481	0.28315
A_24_P132276	0.0487221	QRSL1	chr6	107114919	0.174209	0.00139432	0.00150489	0.00139432	0.28315
A_23_P215735	0.116887	ST7	chr7	116849952	0.00146279	0.955081	0.9551	0.00146279	0.28315
A_24_P391868	0.0131176	CPLX2	chr5	175310054	0.00146284	0.63804	0.638329	0.00146284	0.28315
A_33_P3241021	0.0221283	CD69	chr12	9907223	0.0014789	0.0709827	0.0718283	0.0014789	0.28315
A_33_P3409746	0.0535856	C11orf91	chr11	33721851	0.156181	0.00148741	0.00162228	0.00148741	0.28315
A_23_P87013	0.0398992	TAGLN	chr11	117074574	0.00149124	0.74695	0.728732	0.00149124	0.28315
A_23_P8906	0.0138515	LRP12	chr8	105502522	0.00149419	0.654215	0.654515	0.00149419	0.28315
A_21_P0013475	0.0280205	#N/A	chr8	47610171	0.225009	0.00154029	0.00166814	0.00154029	0.28315
A_24_P371281	0.00499369	SLC35G2	chr3	136573998	0.28315	0.00157423	0.00172688	0.00157423	0.28315
A_23_P316511	0.0721037	HOXB3	chr17	46627361	0.0269374	0.0016017	0.00175616	0.0016017	0.28315
A_33_P3394554	0.00307091	LOC101929983	chr1	13002129	0.216158	0.0016034	0.00175824	0.0016034	0.28315
A_33_P3380523	0.0772132	PRTFDC1	chr10	25197491	0.00161038	0.900688	0.900763	0.00161038	0.28315
A_33_P3398564	0.00668316	ACAP3	chr1	1228309	0.00162019	0.465934	0.48424	0.00162019	0.28315
A_21_P0010838	0.0140976	XLOC_l2_001669	chr10	89579300	0.281871	0.00163512	0.00176761	0.00163512	0.28315
A_23_P80694	0.0519168	ACTR8	chr3	53901581	0.00163933	0.408001	0.408612	0.00163933	0.28315
A_32_P110472	0.0585235	IYD	chr6	150725304	0.0149115	0.00166422	0.00178828	0.00166422	0.28315
A_23_P147199	0	ZNF271P	chr18	32887664	0.209107	0.00166518	0.00179269	0.00166518	0.28315
A_33_P3405004	0	NFXL1	chr4	47849447	0.134533	0.00169042	0.00159928	0.00169042	0.28315
A_23_P75921	0.0443717	TRAF6	chr11	36511240	0.00169702	0.748065	0.748207	0.00169702	0.28315
A_23_P84219	0.044842	LIPH	chr3	185225760	0.0878802	0.00172116	0.0018762	0.00172116	0.28315
A_32_P221822	0.0557832	RRP15	chr1	218511102	0.162926	0.00175137	0.00187873	0.00175137	0.28315
A_23_P36305	0.0805966	ATG16L2	chr11	72540556	0.00175844	0.813703	0.813828	0.00175844	0.28315
A_23_P126135	0.117528	MFN2	chr1	12073420	0.00177177	0.138065	0.237382	0.00177177	0.28315
A_33_P3272558	0.0568088	NCAPH2	chr22	50961856	0.00178661	0.688029	0.688252	0.00178661	0.28315
A_33_P3267745	0.017489	C9orf69	chr9	139009978	0.00182195	0.411285	0.411882	0.00182195	0.28315
A_23_P156970	0	MEST	chr7	130145648	0.28315	0.00182374	0.00197916	0.00182374	0.28315
A_23_P138706	0.0327347	ADRA2A	chr10	112840352	0.00182593	0.4476	0.448148	0.00182593	0.28315
A_33_P3254216	0.0460346	MAPK10	chr4	86950410	0.0986023	0.00182721	0.0019887	0.00182721	0.28315
A_32_P59486	0.00812711	SDHD	chr11	111965758	0.00182953	0.487108	0.487552	0.00182953	0.28315
A_33_P3244312	0.0767843	#N/A	chr7	38402584	0.00184348	0.674503	0.67473	0.00184348	0.28315
A_21_P0004226	0.0809758	lnc-CCT5-3	chr5	9854649	0.00189414	0.350204	0.351367	0.00189414	0.28315
A_33_P3382137	0.0835484	#N/A	chr20	048237517	0.00189778	0.00415407	0.00442143	0.00189778	0.28315
A_21_P0014306	0.0906719	CAPN15	chr16	589802	0.00191091	0.0308643	0.0736108	0.00191091	0.28315
A_33_P3352873	0	BCKDHB	chr6	80878596	0.00191245	0.198111	0.198968	0.00191245	0.28315
A_33_P3775007	0.0184514	ASAP1	chr8	131065549	0.00193311	0.16881	0.169641	0.00193311	0.28315
A_23_P410224	0.0903981	C6orf52	chr6	10671820	0.00195451	0.196862	0.197794	0.00195451	0.28315
A_23_P305092	0.0560978	CRTAM	chr11	122743164	0.0536484	0.00197963	0.00212	0.00197963	0.28315
A_23_P75430	0.0206856	SMCO4	chr11	93211791	0.00199965	0.859829	0.859911	0.00199965	0.28315
A_23_P109410	0.00687061	THAP7	chr22	21355565	0.00206775	0.448551	0.449078	0.00206775	0.28315
A_33_P3278043	0.0448674	TRMT10A	chr4	100469831	0.00218188	0.988688	0.988696	0.00218188	0.28315
A_23_P207600	0.0479669	PSMD11	chr17	30807187	0.0259963	0.00222251	0.00239111	0.00222251	0.28315
A_21_P0012176	0.0793437	XLOC_l2_009096	chr21	44857337	0.00223513	0.584182	0.584521	0.00223513	0.28315
A_21_P0011303	0.0961018	PDCD6IPP2	chr15	29035271	0.00226479	0.0527562	0.0534905	0.00226479	0.28315
A_33_P3383029	3.53125e-10	MXI1	chr10	112044747	0.00242202	0.398464	0.402848	0.00242202	0.28315
A_32_P175715	0.0344783	MEIG1	chr10	15014542	0.283149	0.0024234	0.00260913	0.0024234	0.28315
A_23_P308581	0.000414239	RRP36	chr6	42997172	0.00243135	0.231879	0.232612	0.00243135	0.28315
A_33_P3262694	0.00354646	#N/A	chr16	030831898	0.259075	0.00244342	0.0160954	0.00244342	0.28315
A_23_P122144	0.0430474	UGT3A1	chr5	35954141	0.00248284	0.865839	0.865932	0.00248284	0.28315
A_23_P321935	0.00335027	OSBP2	chr22	31289833	0.00251652	0.558648	0.567124	0.00251652	0.28315
A_23_P389371	0.106979	MRGPRX3	chr11	18159455	0.00253312	0.276531	0.277153	0.00253312	0.28315
A_24_P62860	0.0276798	STAM2	chr2	152975469	0.00258179	0.408542	0.409099	0.00258179	0.28315
A_23_P38784	0.0304046	SIGLEC7	chr19	51649252	0.118858	0.00259992	0.00275329	0.00259992	0.28315
A_23_P150053	0.0580476	ACTA2	chr10	90697958	0.00261947	0.83912	0.691524	0.00261947	0.28315
A_19_P00316541	0.0527665	SNHG5	chr6	86387735	0.0715107	0.00263553	0.00931155	0.00263553	0.28315
A_24_P63078	0.0249147	MAP3K19	chr2	135738601	0.133932	0.00264071	0.00283897	0.00264071	0.28315
A_23_P141173	0.02864	MPO	chr17	56347927	0.00268193	0.223409	0.219915	0.00268193	0.28315
A_33_P3331178	0.0818311	#N/A	chr14	106621986	0.00272519	0.298337	0.29902	0.00272519	0.28315
A_19_P00321546	0.0414651	SNHG5	chr6	86386885	0.17363	0.00279795	0.0104374	0.00279795	0.28315
A_23_P26037	0.0379009	FRMD5	chr15	44165889	0.00281886	0.671537	0.671825	0.00281886	0.28315
A_33_P3292646	0.0985825	MALRD1	chr10	19856442	0.00296432	0.0667697	0.0677127	0.00296432	0.28315
A_21_P0000012	0.091891	MTFR1	chr8	66620514	0.00299935	0.23666	0.237553	0.00299935	0.28315
A_33_P3388771	0.0278969	LOC101060810	#N/A	#N/A	0.0532964	0.00312508	0.000500395	0.00312508	0.28315
A_23_P71328	0.105916	MATN2	chr8	99042755	0.00725418	0.00313659	0.00335278	0.00313659	0.28315
A_33_P3355877	0	NFXL1	chr4	47879145	0.00315913	0.980375	0.980387	0.00315913	0.28315
A_33_P3310644	0.0751531	OR4L1	chr14	20529083	0.00316571	0.76699	0.766996	0.00316571	0.28315
A_19_P00316701	0.0796276	SNHG5	chr6	86386909	0.26643	0.00319577	0.0227015	0.00319577	0.28315
A_33_P3405904	0.0473036	#N/A	chr17	043551785	0.0670986	0.00321025	0.00341171	0.00321025	0.28315
A_24_P84898	0.0548413	FEN1	chr11	61564029	0.244407	0.00323739	0.00346864	0.00323739	0.28315
A_33_P3343720	0	CELA3A	chr1	22336290	0.248949	0.00325178	0.00347579	0.00325178	0.28315
A_21_P0012345	0.0583634	#N/A	chr22	20992710	0.00327708	0.476858	0.477347	0.00327708	0.28315
A_33_P3351775	0.0153191	#N/A	chr1	59465938	0.060164	0.00328445	0.00350861	0.00328445	0.28315
A_33_P3255814	0	MRS2	chr6	24425650	0.00329163	0.683752	0.683978	0.00329163	0.28315
A_23_P402733	0	SON	chr21	34932355	0.28315	0.00331913	0.00356043	0.00331913	0.28315
A_24_P3973	2.42086e-07	HNRNPA2B1	chr7	26232975	0.00333279	0.436462	0.436937	0.00333279	0.28315
A_33_P3229527	0.0427391	#N/A	chr17	058073036	0.00333472	0.198265	0.199105	0.00333472	0.28315
A_23_P44581	0.030633	NOMO1	chr16	14978301	0.00334489	0.328565	0.329211	0.00334489	0.28315
A_21_P0013638	0.0389784	KGFLP1	chr9	46744203	0.00336975	0.253283	0.25405	0.00336975	0.28315
A_33_P3235330	0.00836911	MTMR3	chr22	30426759	0.00337676	0.978776	0.919906	0.00337676	0.28315
A_33_P3880302	0.00575922	EPHB2	chr1	23240664	0.258414	0.00342093	0.00364664	0.00342093	0.28315
A_33_P3276222	0.0750693	#N/A	chr14	035483984	0.00342145	0.263434	0.264154	0.00342145	0.28315
A_24_P349387	0.0309398	#N/A	chr6	37059415	0.154064	0.00343576	0.0036334	0.00343576	0.28315
A_33_P3298226	0	DCHS2	chr4	155407654	0.28315	0.00344291	0.00401005	0.00344291	0.28315
A_24_P342511	0.0315692	STMN1	chr1	26211494	0.00349235	0.923242	0.923299	0.00349235	0.28315
A_23_P117515	0.053111	ARID4A	chr14	58838770	0.0035016	0.686732	0.686995	0.0035016	0.28315
A_19_P00322702	0.0299172	SNHG5	chr6	86386904	0.201093	0.0035111	0.0190449	0.0035111	0.28315
A_33_P3253440	0	PQLC3	chr2	11318091	0.00353977	0.336489	0.337086	0.00353977	0.28315
A_33_P3209025	0.0289911	ZNF623	chr8	144735841	0.00356872	0.0726875	0.073759	0.00356872	0.28315
A_32_P114746	0	C1orf111	chr1	162344037	0.28315	0.00362162	0.00387049	0.00362162	0.28315
A_33_P3239278	0.00337079	OR4D10	chr11	59245535	0.0036576	0.392258	0.392858	0.0036576	0.28315
A_23_P116414	0.0232725	PLA2G16	chr11	63342381	0.00366269	0.641481	0.855833	0.00366269	0.28315
A_33_P3402116	0.0159815	AGO1	chr1	36389840	0.00371454	0.918119	0.918161	0.00371454	0.28315
A_23_P139687	0.00722297	ERP27	chr12	15067229	0.28315	0.00375638	0.00396826	0.00375638	0.28315
A_24_P362595	0.107176	PAX3	chr2	223159020	0.00378547	0.00541964	0.00567563	0.00378547	0.28315
A_19_P00322666	0.0596579	SNHG5	chr6	86386882	0.00780946	0.00379525	0.018914	0.00379525	0.28315
A_21_P0013002	0.0888141	XLOC_l2_012163	chr5	102779474	0.00381858	0.193903	0.19485	0.00381858	0.28315
A_23_P207614	0.0593958	KIAA0100	chr17	26941993	0.00382363	0.117354	0.118245	0.00382363	0.28315
A_33_P3286953	0.0705936	ADAMTS6	chr5	64447414	0.00388827	0.17005	0.170987	0.00388827	0.28315
A_32_P182473	0.0327267	ZNF625	chr19	12258592	0.00389812	0.5229	0.523298	0.00389812	0.28315
A_33_P3312774	0.0709994	#N/A	chr10	049953320	0.00392039	0.869676	0.869777	0.00392039	0.28315
A_21_P0011853	0.0400659	LOC100507460	chr2	132443198	0.148698	0.00392977	0.0041968	0.00392977	0.28315
A_24_P121406	0.0579569	ZC3H13	chr13	46537035	0.00396455	0.752808	0.752991	0.00396455	0.28315
A_23_P57293	0.0457536	URB1	chr21	33686835	0.00396579	0.371524	0.372177	0.00396579	0.28315
A_33_P3380493	0.00843832	SH3BGRL3	chr1	26606514	0.267974	0.00397363	0.00422355	0.00397363	0.28315
A_23_P63847	0.101188	SUPV3L1	chr10	70968688	0.00399002	0.526876	0.527297	0.00399002	0.28315
A_33_P3343340	0.0590033	#N/A	chr12	054389291	0.00400387	0.78624	0.786502	0.00400387	0.28315
A_33_P3378680	0	#N/A	chr5	142152355	0.00407774	0.494896	0.495359	0.00407774	0.28315
A_33_P3418790	0	GNRH2	chr20	3025020	0.229208	0.00417799	0.00445796	0.00417799	0.28315
A_23_P79043	0.0489513	TMEM147	chr19	36037903	0.00419295	0.9237	0.92375	0.00419295	0.28315
A_19_P00320094	0.0579966	SNHG5	chr6	86387734	0.280049	0.00420083	0.0142183	0.00420083	0.28315
A_19_P00316419	0.0290807	SNHG5	chr6	86386907	0.118598	0.00422533	0.0205172	0.00422533	0.28315
A_21_P0000788	0.00708682	LOC100507387	chr5	175552106	0.28315	0.00423658	0.00353006	0.00423658	0.28315
A_19_P00322754	0.0319061	SNHG5	chr6	86387201	0.244643	0.00424987	0.0195472	0.00424987	0.28315
A_23_P7957	0.0082425	GNMT	chr6	42930863	0.00425059	0.140199	0.141148	0.00425059	0.28315
A_33_P3385842	0.0768497	CCDC7	chr10	32856759	0.00425512	0.231568	0.232308	0.00425512	0.28315
A_33_P3310377	0.00315266	OR2B11	chr1	247614390	0.00426645	0.0996926	0.100506	0.00426645	0.28315
A_23_P141779	0.0216353	CXXC1	chr18	47810087	0.0043218	0.994068	0.994072	0.0043218	0.28315
A_32_P74366	0.0583073	VCPIP1	chr8	67540976	0.16219	0.00442363	0.0046667	0.00442363	0.28315
A_33_P3399433	0.0152324	C20orf27	chr20	3734216	0.0570103	0.00443308	0.0164908	0.00443308	0.28315
A_19_P00322944	0.0269785	SNHG5	chr6	86387572	0.0405242	0.00443506	0.0246974	0.00443506	0.28315
A_23_P257111	0.0635162	FBP1	chr9	97365485	0.279259	0.00443964	0.00468907	0.00443964	0.28315
A_23_P150350	0.0224694	C11orf1	chr11	111753899	0.28315	0.00444704	0.00470277	0.00444704	0.28315
A_33_P3341144	0.0200167	BAX	chr19	49464454	0.0478853	0.00448249	0.0047437	0.00448249	0.28315
A_21_P0009591	0	lnc-MBP-1	chr18	74528854	0.00455861	0.338611	0.3392	0.00455861	0.28315
A_23_P211806	0.00953648	LRRFIP2	chr3	37094855	0.00456107	0.0731035	0.0739751	0.00456107	0.28315
A_24_P914817	0.0387507	MKLN1	chr7	131180695	0.00457245	0.651304	0.651552	0.00457245	0.28315
A_23_P20732	0.0399192	GTF3C4	chr9	135564751	0.00458434	0.310631	0.311341	0.00458434	0.28315
A_21_P0012835	0	XLOC_l2_011649	chr5	79315837	0.28315	0.00460281	0.00485334	0.00460281	0.28315
A_24_P780052	0	RPSAP58	chr1	160236609	0.117469	0.00462527	0.00486698	0.00462527	0.28315
A_23_P112187	0.0324205	FIBCD1	chr9	133778556	0.00468043	0.423596	0.424074	0.00468043	0.28315
A_19_P00317178	0.0388055	SNHG5	chr6	86387747	0.0240008	0.00469383	0.0123453	0.00469383	0.28315
A_23_P152548	0	SCPEP1	chr17	55083685	0.28315	0.00472377	0.00498457	0.00472377	0.28315
A_33_P3280561	0.120881	KRTAP16-1	chr17	39464134	0.00475577	0.607688	0.608055	0.00475577	0.28315
A_23_P170050	0.0329279	RIT2	chr18	40323308	0.276777	0.00482848	0.00512918	0.00482848	0.28315
A_23_P159125	0	SLC16A5	chr17	73102149	0.00483259	0.196923	0.197687	0.00483259	0.28315
A_24_P450285	0.0573938	CCDC153	chr11	119061446	0.0048456	0.747005	0.74738	0.0048456	0.28315
A_33_P3303594	0.0604232	PRAMEF11	chr1	12884744	0.00487718	0.607157	0.607498	0.00487718	0.28315
A_24_P225518	0.00867256	CPTP	chr1	1262622	0.00488381	0.584091	0.584418	0.00488381	0.28315
A_24_P265832	0.0937226	SUCNR1	chr3	151598666	0.00489382	0.412227	0.412676	0.00489382	0.28315
A_23_P93623	0.00968242	ATP6V1F	chr7	128505739	0.00490066	0.170137	0.170959	0.00490066	0.28315
A_21_P0011056	0.0962228	OTOGL	chr12	80690627	0.00490863	0.0291937	0.0299243	0.00490863	0.28315
A_21_P0013949	0.0594751	#N/A	#N/A	#N/A	0.0049196	0.765357	0.765415	0.0049196	0.28315
A_24_P363278	0.0406802	MAK	chr6	10763337	0.28315	0.00492954	0.00485697	0.00492954	0.28315
A_24_P201531	0	ARCN1	chr11	118472982	0.28315	0.00493713	0.00520936	0.00493713	0.28315
A_33_P3405921	0.0557994	GAS8	chr16	90111270	0.00495159	0.861737	0.861839	0.00495159	0.28315
A_23_P138105	0.0632275	MED18	chr1	28661889	0.0049877	0.703901	0.70413	0.0049877	0.28315
A_33_P3389942	0.0309364	NHP2	chr5	177576527	0.00502032	0.673282	0.673517	0.00502032	0.28315
A_33_P3294966	5.6001e-09	LOC554206	chr16	25043455	0.157435	0.00510847	0.00542577	0.00510847	0.28315
A_24_P724153	0.0153257	#N/A	chr4	152025742	0.28315	0.00511416	0.00537424	0.00511416	0.28315
A_24_P315941	0.0606498	#N/A	chr14	107013063	0.00515873	0.274275	0.275048	0.00515873	0.28315
A_23_P209652	0.0747162	INO80D	chr2	206869668	0.00518668	0.126914	0.127799	0.00518668	0.28315
A_33_P3383296	0.0227921	OR6C6	chr12	55688138	0.28315	0.00523231	0.00553766	0.00523231	0.28315
A_33_P3354683	0.0010109	PIGS	chr17	26880467	0.00526794	0.69849	0.698706	0.00526794	0.28315
A_24_P918266	0.0252862	TMTC3	chr12	88592056	0.00528814	0.314225	0.314912	0.00528814	0.28315
A_23_P3371	0	RASGRF1	chr15	79254554	0.28315	0.00533951	0.00565048	0.00533951	0.28315
A_33_P3319161	0	FXN	chr9	71679899	0.00534211	0.420483	0.42101	0.00534211	0.28315
A_23_P69310	0.0556013	CCRL2	chr3	46450722	0.00534787	0.21509	0.215931	0.00534787	0.28315
A_23_P206324	0.025214	HSDL1	chr16	84156601	0.00534924	0.659215	0.659521	0.00534924	0.28315
A_33_P3315729	0.0814596	ZNF382	chr19	37101585	0.00536735	0.234031	0.234887	0.00536735	0.28315
A_23_P150189	0.0944682	MRE11A	chr11	94192715	0.00539766	0.527962	0.528322	0.00539766	0.28315
A_23_P23029	0.0346028	BSND	chr1	55474262	0.00540318	0.673972	0.674273	0.00540318	0.28315
A_33_P3233005	0.0294376	MBTD1	chr17	49270257	0.00540727	0.792987	0.79314	0.00540727	0.28315
A_33_P3355783	0	LOC100129473	chr11	61534787	0.00540796	0.946217	0.946256	0.00540796	0.28315
A_33_P3319113	0.0609802	PDPR	chr16	70164384	0.00542982	0.75663	0.756981	0.00542982	0.28315
A_23_P361085	0.0501394	SNHG5	chr6	86387159	0.233767	0.00543608	0.0298849	0.00543608	0.28315
A_24_P326708	2.09436e-05	BRSK2	chr11	1483037	0.28315	0.00545218	0.00573609	0.00545218	0.28315
A_21_P0011010	0.0127967	XLOC_l2_002651	chr11	50252675	0.00545294	0.522131	0.513816	0.00545294	0.28315
A_21_P0000160	0	TM4SF19	chr3	196050542	0.263559	0.00555161	0.00587796	0.00555161	0.28315
A_21_P0010929	0.00753619	XLOC_l2_001772	chr10	124492474	0.00558685	0.674594	0.674867	0.00558685	0.28315
A_23_P65757	0.0225682	CCNB2	chr15	59417139	0.00561183	0.0315655	0.0322552	0.00561183	0.28315
A_33_P3239455	0.087042	GTF2IRD2B	chr7	74554775	0.00563554	0.979195	0.979243	0.00563554	0.28315
A_33_P3217998	0.00931886	AKR7L	chr1	19593853	0.00565062	0.305244	0.305921	0.00565062	0.28315
A_33_P3252794	0.0641329	GLI4	chr8	144359040	0.00574176	0.568255	0.514802	0.00574176	0.28315
A_19_P00806753	0.00335349	LOC401320	chr7	30589407	0.0304278	0.00575249	0.00603897	0.00575249	0.28315
A_33_P3251163	0.00584374	RNASET2	chr6	167346122	0.00576151	0.484363	0.484715	0.00576151	0.28315
A_24_P76675	0	MFAP3L	chr4	170926890	0.00577047	0.11855	0.119478	0.00577047	0.28315
A_33_P3815935	0.117499	#N/A	#N/A	#N/A	0.00583141	0.376674	0.377263	0.00583141	0.28315
A_19_P00319108	0.0239871	LOC401320	chr7	30601736	0.246454	0.00584647	0.00615073	0.00584647	0.28315
A_23_P215787	0	HBP1	chr7	106842145	0.00586715	0.845432	0.845547	0.00586715	0.28315
A_23_P90626	0.00781384	CYTIP	chr2	158272226	0.00588311	0.642456	0.642667	0.00588311	0.28315
A_33_P3358148	0.0723732	#N/A	chr10	97752394	0.00589812	0.289455	0.290257	0.00589812	0.28315
A_23_P218793	0.000346526	XPNPEP3	chr22	41322769	0.00606769	0.156749	0.15762	0.00606769	0.28315
A_33_P3380529	0.0831755	PRTFDC1	chr10	25145902	0.00614761	0.300689	0.301477	0.00614761	0.28315
A_33_P3230723	0.0181772	KIF1B	chr1	10364547	0.28315	0.00617689	0.00661522	0.00617689	0.28315
A_32_P840463	0	TIMM23B	chr10	51734345	0.00622895	0.348873	0.349525	0.00622895	0.28315
A_24_P19228	0.0541181	GAMT	chr19	1399172	0.00627877	0.898817	0.898887	0.00627877	0.28315
A_23_P258124	0.0575091	ZNF346	chr5	176493232	0.00629483	0.365635	0.366209	0.00629483	0.28315
A_33_P3308914	0.0729424	CIB2	chr15	78397052	0.223601	0.00631409	0.00662875	0.00631409	0.28315
A_33_P3629131	0.0129067	CDRT3	chr17	15374090	0.00635135	0.461379	0.461884	0.00635135	0.28315
A_21_P0005031	0.0484818	lnc-KHDRBS2-1	chr6	62340266	0.0709429	0.00637627	0.0067328	0.00637627	0.28315
A_24_P231173	0.0115161	GIGYF1	chr7	100278048	0.00638795	0.439741	0.440218	0.00638795	0.28315
A_33_P3363245	0.0433233	NXPH4	chr12	57620167	0.0799723	0.0063944	0.00675307	0.0063944	0.28315
A_24_P156113	0.0195872	EHD2	chr19	48246224	0.00640833	0.898176	0.89825	0.00640833	0.28315
A_33_P3278275	0.0141674	TXNDC8	chr9	113065860	0.158702	0.00642635	0.00670565	0.00642635	0.28315
A_33_P3408247	0.0864334	LOC101929578	chr17	37400217	0.00642816	0.527537	0.527962	0.00642816	0.28315
A_33_P3604069	0.0379031	#N/A	chr16	69069620	0.00643877	0.804802	0.804957	0.00643877	0.28315
A_23_P63816	0	NRBF2	chr10	64914040	0.00648019	0.988792	0.988799	0.00648019	0.28315
A_21_P0010880	0	XLOC_l2_001972	chr10	49272389	0.28315	0.00648897	0.00677034	0.00648897	0.28315
A_33_P3366053	0	ADPRH	chr3	119308728	0.00654315	0.523551	0.523979	0.00654315	0.28315
A_33_P3404351	0	#N/A	chr14	22217905	0.277735	0.00656017	0.00692161	0.00656017	0.28315
A_33_P3395081	0.0590263	ACSM5	chr16	20452226	0.00657151	0.762543	0.762734	0.00657151	0.28315
A_21_P0011425	0.0432168	XLOC_l2_005179	chr16	31715891	0.00659705	0.509368	0.509809	0.00659705	0.28315
A_33_P3314301	0.0457581	SV2C	chr5	75621242	0.00661277	0.984415	0.984425	0.00661277	0.28315
A_24_P410605	0.0176283	ROR1	chr1	64608318	0.271301	0.00662489	0.00690834	0.00662489	0.28315
A_33_P3240757	0.013618	IGSF3	chr1	117131569	0.173905	0.00662549	0.00697874	0.00662549	0.28315
A_33_P3348395	0.0186433	LOC101929469	chr12	2958456	0.00664519	0.429836	0.430411	0.00664519	0.28315
A_33_P3258727	0.0603679	#N/A	chr10	019417265	0.00665593	0.598752	0.599097	0.00665593	0.28315
A_21_P0008808	0.0699122	LOC102725458	chr22	22624845	0.006665	0.219477	0.220342	0.006665	0.28315
A_33_P3238479	0.0263419	#N/A	chr10	000370917	0.00675815	0.769925	0.770103	0.00675815	0.28315
A_19_P00319095	0.0148098	SNHG5	chr6	86387200	0.135816	0.0067717	0.0249835	0.0067717	0.28315
A_24_P380919	0.0952086	HNRNPK	chr9	86583500	0.00678793	0.518502	0.518889	0.00678793	0.28315
A_33_P3249214	0.0310204	CNOT6L	chr4	78634645	0.00681032	0.382414	0.382949	0.00681032	0.28315
A_33_P3331391	0.00856729	#N/A	chr15	090206700	0.116956	0.00681302	0.00718279	0.00681302	0.28315
A_24_P247273	0	PRR33	chr11	1910450	0.00681602	0.228138	0.228971	0.00681602	0.28315
A_33_P3354792	0.00216981	LOC441179	chr6	168197421	0.281119	0.006827	0.00719694	0.006827	0.28315
A_21_P0014949	0.0632719	NPEPPS	chr17	45669348	0.00686887	0.307981	0.308612	0.00686887	0.28315
A_19_P00321511	0.038551	SNHG5	chr6	86387571	0.0186061	0.00687214	0.0468356	0.00687214	0.28315
A_24_P277367	0.0541713	CXCL5	chr4	74861957	0.00695266	0.165394	0.150829	0.00695266	0.28315
A_24_P204727	0.00440825	#N/A	chr14	106993989	0.00697673	0.726191	0.726539	0.00697673	0.28315
A_21_P0013477	0.00460187	#N/A	chr8	49297227	0.00706872	0.0378325	0.0385455	0.00706872	0.28315
A_33_P3310430	0.0972537	FAM86B2	chr8	12283457	0.00707963	0.512097	0.512471	0.00707963	0.28315
A_23_P336854	0.049915	#N/A	chr20	19804289	0.198741	0.00710615	0.00740865	0.00710615	0.28315
A_33_P3249746	0.0638188	CYP3A5	chr7	99277559	0.00710954	0.758639	0.758834	0.00710954	0.28315
A_33_P3735158	0	LOC286272	chr9	69135853	0.00714029	0.666041	0.666309	0.00714029	0.28315
A_33_P3888365	0	RSBN1	chr1	114308057	0.00714165	0.522237	0.52264	0.00714165	0.28315
A_24_P58501	0.0618243	OR4F4	chr15	102462933	0.00714619	0.066991	0.067913	0.00714619	0.28315
A_21_P0010899	0	#N/A	chr10	99069392	0.28315	0.00718582	0.00750986	0.00718582	0.28315
A_33_P3213235	0.020195	CLEC4G	chr19	7794164	0.28315	0.00720366	0.00752315	0.00720366	0.28315
A_24_P349207	0.0716176	LOC441081	chr5	68931817	0.00720744	0.0426013	0.0446223	0.00720744	0.28315
A_33_P3336484	0.00825587	NPIPA5	chr16	15460570	0.00726883	0.672535	0.67274	0.00726883	0.28315
A_23_P95060	0	EPHB3	chr3	184299825	0.25931	0.0072926	0.00765237	0.0072926	0.28315
A_23_P170491	0.0281195	TRAIP	chr3	49866144	0.0100413	0.00732146	0.00766671	0.00732146	0.28315
A_23_P348257	0.0535175	NUAK1	chr12	106457605	0.00732466	0.399646	0.404891	0.00732466	0.28315
A_21_P0010603	0	#N/A	chr1	17076916	0.00733245	0.18311	0.183995	0.00733245	0.28315
A_19_P00319019	0.0433306	SNHG5	chr6	86386901	0.16589	0.00736857	0.0357714	0.00736857	0.28315
A_24_P285501	0.0395218	UBR3	chr2	170940151	0.00738283	0.679145	0.678303	0.00738283	0.28315
A_33_P3288104	0.000872209	DAAM2	chr6	39828878	0.00739573	0.791287	0.791406	0.00739573	0.28315
A_33_P3291776	0.101129	NANS	chr9	100845266	0.00740483	0.0627798	0.0635818	0.00740483	0.28315
A_33_P3251876	0	IL18R1	chr2	103013267	0.00742114	0.972736	0.972832	0.00742114	0.28315
A_24_P929754	0.00929679	MKNK2	chr19	2038249	0.28315	0.00743173	0.00679932	0.00743173	0.28315
A_21_P0000319	0	SNORA29	chr6	160206685	0.00747221	0.693767	0.693999	0.00747221	0.28315
A_33_P3412519	0.0354606	PEX26	chr22	18566416	0.014095	0.00747645	0.00778422	0.00747645	0.28315
A_23_P60225	0.0640528	GRHPR	chr9	37429806	0.00748221	0.16661	0.124953	0.00748221	0.28315
A_33_P3259443	0.00631526	LOC441728	chr15	76079262	0.28315	0.00748767	0.00785459	0.00748767	0.28315
A_24_P264664	0.0488102	CHD2	chr15	93570825	0.00753827	0.192317	0.193232	0.00753827	0.28315
A_23_P32165	0.0504557	LHX2	chr9	126795257	0.00754006	0.979462	0.9791	0.00754006	0.28315
A_23_P417200	0.00480673	TERF2	chr16	69390200	0.28315	0.00754438	0.00789426	0.00754438	0.28315
A_23_P1361	0.0316574	ALDH18A1	chr10	97366196	0.277969	0.00765746	0.00805022	0.00765746	0.28315
A_33_P3245709	0	RALGAPB	chr20	37203551	0.00768442	0.273084	0.27376	0.00768442	0.28315
A_21_P0013602	0.0722213	XLOC_l2_015038	chr9	132339802	0.00768475	0.459462	0.459988	0.00768475	0.28315
A_33_P3821494	0.0602973	MAPK8IP2	chr22	51052343	0.0835782	0.00769859	0.00808837	0.00769859	0.28315
A_23_P109913	0.0324151	CXCR6	chr3	45989385	0.00770517	0.0981215	0.0988023	0.00770517	0.28315
A_23_P47967	2.11982e-05	LHX5	chr12	113905077	0.256714	0.00771726	0.00802442	0.00771726	0.28315
A_24_P504621	0	#N/A	chr1	053539284	0.00772064	0.508128	0.508562	0.00772064	0.28315
A_23_P382811	0.0655934	SNX31	chr8	101585979	0.153375	0.00774641	0.00813459	0.00774641	0.28315
A_33_P3335920	0	SYNE1	chr6	152443587	0.00777341	0.886331	0.886404	0.00777341	0.28315
A_33_P3266889	0.0561517	#N/A	chr11	000686875	0.00778754	0.711213	0.711393	0.00778754	0.28315
A_23_P422933	0.0432889	ARHGAP20	chr11	110448123	0.0078131	0.51522	0.516641	0.0078131	0.28315
A_33_P3339624	0	CLPSL1	chr6	35748846	0.226817	0.00787502	0.00825268	0.00787502	0.28315
A_33_P3233978	0.0963491	FBXO18	chr10	5958359	0.0078872	0.0544897	0.0552817	0.0078872	0.28315
A_23_P137381	0.0137235	ID3	chr1	23885725	0.168845	0.00791428	0.00826042	0.00791428	0.28315
A_23_P142688	0.0176557	FAM134A	chr2	220047524	0.00792462	0.584913	0.585207	0.00792462	0.28315
A_23_P131596	0.0312486	PRADC1	chr2	73455396	0.26475	0.00792504	0.00829565	0.00792504	0.28315
A_23_P33723	0.00534544	CD163	chr12	7623941	0.00795486	0.482512	0.483028	0.00795486	0.28315
A_33_P3223208	0.038029	CEP83	chr12	94763789	0.00796616	0.275273	0.276093	0.00796616	0.28315
A_23_P38537	4.87833e-05	KRT16	chr17	39767364	0.28315	0.00796926	0.00828515	0.00796926	0.28315
A_32_P140898	0.0537956	FOXN2	chr2	48602485	0.00798223	0.266	0.266767	0.00798223	0.28315
A_24_P350397	0.0629497	HSD3B1	chr1	120057251	0.00798765	0.914602	0.914669	0.00798765	0.28315
A_33_P3293785	0.00621736	KRTAP10-3	chr21	45977965	0.00799455	0.987617	0.987632	0.00799455	0.28315
A_23_P134347	0	CPVL	chr7	29105730	0.00803489	0.117239	0.118038	0.00803489	0.28315
A_19_P00317473	0.0586385	SNHG5	chr6	86387746	0.0209801	0.00803705	0.0203955	0.00803705	0.28315
A_23_P208540	0.0317003	NDUFA3	chr19	54609251	0.00814226	0.278372	0.29497	0.00814226	0.28315
A_23_P28012	0	ZNF682	chr19	20117991	0.00818469	0.917285	0.917356	0.00818469	0.28315
A_33_P3376095	0.0197646	SYPL2	chr1	110024678	0.211117	0.00822619	0.00861738	0.00822619	0.28315
A_23_P160631	0.0527207	CCT3	chr1	156280437	0.00823484	0.47736	0.477794	0.00823484	0.28315
A_23_P215341	0.0141298	FKBP14	chr7	30053880	0.228035	0.00833513	0.00865885	0.00833513	0.28315
A_23_P4179	0.000962836	lnc-ANKRD40-1	chr17	48841115	0.241416	0.00837377	0.00869772	0.00837377	0.28315
A_33_P3370029	0	#N/A	chr7	38331276	0.00838755	0.583346	0.583672	0.00838755	0.28315
A_32_P486693	0.043397	NRIP3	chr11	9003149	0.00847125	0.171563	0.172291	0.00847125	0.28315
A_24_P229726	0.0312532	#N/A	chr14	059294919	0.0948868	0.00847134	0.00887043	0.00847134	0.28315
A_33_P3260016	0.00248018	NEDD1	chr12	97346926	0.28315	0.0085103	0.00884592	0.0085103	0.28315
A_23_P41145	0.0629716	FAM3D	chr3	58619819	0.00851294	0.502989	0.503467	0.00851294	0.28315
A_24_P151834	0.00742627	ANKFY1	chr17	4097851	0.272551	0.00853506	0.00888997	0.00853506	0.28315
A_33_P3262742	0	DAPL1	chr2	159660800	0.28315	0.00861934	0.00900658	0.00861934	0.28315
A_19_P00319311	0.11249	XLOC_l2_008691	chr20	58621288	0.00862535	0.38821	0.388812	0.00862535	0.28315
A_33_P3266993	0.086684	#N/A	chr17	46221457	0.00862634	0.139041	0.139894	0.00862634	0.28315
A_33_P3300312	0.00698515	DMBT1	chr10	124361512	0.00863596	0.771689	0.771788	0.00863596	0.28315
A_23_P81048	0	STIM2	chr4	27024693	0.00872242	0.824359	0.824475	0.00872242	0.28315
A_33_P3245454	0.0685508	LOC389834	chr21	9921497	0.0599048	0.00875247	0.0109342	0.00875247	0.28315
A_33_P3751193	0.0608324	#N/A	#N/A	#N/A	0.00879955	0.509979	0.510438	0.00879955	0.28315
A_33_P3234949	0.0995043	GRID1	chr10	87407019	0.00880104	0.495376	0.49587	0.00880104	0.28315
A_33_P3349496	0.03088	CEP83	chr12	94671645	0.163726	0.00885268	0.00925641	0.00885268	0.28315
A_24_P272917	0.00223274	USP17L25	chr4	9328261	0.00887234	0.868883	0.868974	0.00887234	0.28315
A_33_P3253747	0.00540533	CYP1A2	chr15	75048866	0.00888896	0.117113	0.118057	0.00888896	0.28315
A_33_P3311076	0.0582216	CYB5A	chr18	71930657	0.00888923	0.661975	0.662239	0.00888923	0.28315
A_24_P305038	0.0660165	CRHR1-IT1	chr17	43718881	0.00896034	0.847059	0.847164	0.00896034	0.28315
A_33_P3733115	0.0569767	#N/A	chr8	7104039	0.00899103	0.179946	0.180885	0.00899103	0.28315
A_33_P3391429	0.0438115	ZNF672	chr1	249143236	0.00901052	0.0902383	0.0911204	0.00901052	0.28315
A_23_P88909	0.0039794	SYNGR3	chr16	2043586	0.154198	0.00901471	0.00943332	0.00901471	0.28315
A_33_P3385148	0.0354383	C1orf186	chr1	206288643	0.00906166	0.0238283	0.0244109	0.00906166	0.28315
A_23_P34396	5.81255e-07	RSRP1	chr1	25571746	0.00907002	0.291966	0.292636	0.00907002	0.28315
A_33_P3413810	0.00148288	LOC101928038	chr9	136758678	0.0911541	0.00916897	0.00957016	0.00916897	0.28315
A_33_P3320277	0	MFN2	chr1	12067231	0.28315	0.00917286	0.00960359	0.00917286	0.28315
A_33_P3362409	0.0439814	LOC100499484	chr9	100057983	0.0092065	0.658338	0.658637	0.0092065	0.28315
A_23_P68401	0.00242602	CTNNBL1	chr20	36431407	0.00925696	0.768326	0.768515	0.00925696	0.28315
A_32_P192970	0.0379834	ALDH4A1	chr1	19209897	0.0507637	0.00931169	0.00973409	0.00931169	0.28315
A_21_P0010743	0.032242	#N/A	chr1	226277341	0.0150969	0.00934538	0.00977062	0.00934538	0.28315
A_24_P696761	0.000137683	LEMD1	chr1	205350823	0.00935424	0.530096	0.530443	0.00935424	0.28315
A_23_P24215	0.0397083	TBC1D12	chr10	96295315	0.00935558	0.419439	0.419994	0.00935558	0.28315
A_33_P3387911	0.054207	#N/A	chr14	57509078	0.0514635	0.0093754	0.0097207	0.0093754	0.28315
A_21_P0014824	0.0170113	#N/A	chr20	062507952	0.00937737	0.770621	0.770802	0.00937737	0.28315
A_33_P3270793	0.0215526	FAM84A	chr2	14775200	0.283146	0.00941877	0.00976556	0.00941877	0.28315
A_33_P3312466	0.00659166	BTNL9	chr5	180488371	0.267907	0.0094236	0.00976373	0.0094236	0.28315
A_23_P388780	0.0694597	DMAP1	chr1	44684349	0.00943244	0.507357	0.507785	0.00943244	0.28315
A_33_P3313250	0	OR10X1	chr1	158548776	0.28315	0.00944232	0.0098673	0.00944232	0.28315
A_24_P324563	0.0610705	ABHD17A	chr19	1877547	0.00944631	0.917725	0.917778	0.00944631	0.28315
A_33_P3243997	0.0062665	PSME4	chr2	54091284	0.00949346	0.2679	0.268644	0.00949346	0.28315
A_24_P649624	0.0338503	KIF1B	chr1	10368324	0.00951144	0.188963	0.189746	0.00951144	0.28315
A_33_P3344339	0.00512201	KCNH5	chr14	63174084	0.00952197	0.0577936	0.0585404	0.00952197	0.28315
A_23_P167599	0.0151025	FAM134B	chr5	16473404	0.00957066	0.0130567	0.0134727	0.00957066	0.28315
A_33_P3408034	0.00325071	#N/A	chr2	228734889	0.28315	0.00959182	0.010009	0.00959182	0.28315
A_21_P0000184	0.0725152	ZNF790	chr19	37309366	0.022019	0.00961269	0.0100306	0.00961269	0.28315
A_24_P259607	0.0280661	SUSD4	chr1	223394735	0.179219	0.00963426	0.0100474	0.00963426	0.28315
A_33_P3279109	0	ZNF75A	chr16	3359016	0.00964989	0.292036	0.292696	0.00964989	0.28315
A_33_P3381478	0.000219349	LRRIQ3	chr1	74491758	0.28315	0.0097164	0.010071	0.0097164	0.28315
A_23_P215048	0	KIAA0408	chr6	127764999	0.28315	0.00972161	0.0101322	0.00972161	0.28315
A_24_P340976	0	#N/A	chr3	196713562	0.0732944	0.0097339	0.0101028	0.0097339	0.28315
A_21_P0002381	0.000221993	lnc-MYT1L-1	chr2	2616975	0.262198	0.00974575	0.0101822	0.00974575	0.28315
A_33_P3403044	0.066553	MAT2A	chr2	85771178	0.00974836	0.417574	0.418171	0.00974836	0.28315
A_23_P7342	0.00769261	UGT2B10	chr4	69696473	0.00980891	0.914402	0.914462	0.00980891	0.28315
A_23_P122937	0.00402194	ELMO1	chr7	36894347	0.00984761	0.34786	0.348449	0.00984761	0.28315
A_24_P419087	0.013545	AVIL	chr12	58200287	0.00985293	0.856678	0.856781	0.00985293	0.28315
A_33_P3303752	0	#N/A	chr17	078439334	0.00988911	0.759121	0.759367	0.00988911	0.28315
A_23_P100056	0.00773169	RBPMS2	chr15	65032375	0.0950871	0.00995651	0.0109391	0.00995651	0.28315
A_33_P3406493	0.0210717	GABBR2	chr9	101050460	0.0100258	0.529932	0.528997	0.0100258	0.28315
A_23_P82249	0.00911028	ABCB8	chr7	150742296	0.0100443	0.177077	0.178029	0.0100443	0.28315
A_33_P3333787	0.064079	#N/A	chr3	144162967	0.0100693	0.905291	0.904497	0.0100693	0.28315
A_19_P00316659	0.0349509	SNHG5	chr6	86386900	0.0968217	0.0100915	0.0473027	0.0100915	0.28315
A_23_P61487	0.0205787	LRRC20	chr10	72058832	0.010131	0.1277	0.128554	0.010131	0.28315
A_21_P0014023	0.0604064	#N/A	chr2	023621868	0.0102001	0.630813	0.631095	0.0102001	0.28315
A_33_P3340324	0.0103487	LOC345051	chr4	147151602	0.010226	0.8612	0.861298	0.010226	0.28315
A_21_P0011722	0.0602417	XLOC_l2_006926	chr19	13734855	0.218353	0.0102261	0.0105894	0.0102261	0.28315
A_23_P146050	0.0481672	ZFAND1	chr8	82614467	0.0102446	0.112674	0.113463	0.0102446	0.28315
A_32_P355396	0.0211493	TECPR2	chr14	102968719	0.0103178	0.953021	0.953051	0.0103178	0.28315
A_33_P3306352	0.00137276	#N/A	chr20	054935242	0.0103206	0.643266	0.616075	0.0103206	0.28315
A_21_P0013460	0	LINC01006	chr7	156265007	0.28315	0.0103282	0.0107894	0.0103282	0.28315
A_33_P3266823	0	VWA5B2	chr3	183958281	0.28315	0.0103596	0.0107927	0.0103596	0.28315
A_33_P3310274	0.0751829	#N/A	chr1	202166153	0.0103618	0.881891	0.881981	0.0103618	0.28315
A_33_P3323384	0.0300687	RRM2B	chr8	103219973	0.0104185	0.84961	0.849716	0.0104185	0.28315
A_33_P3326151	0.0119221	#N/A	chr16	085219641	0.257215	0.010425	0.0108698	0.010425	0.28315
A_23_P381505	0.0169646	VWDE	chr7	12428817	0.010454	0.972754	0.972775	0.010454	0.28315
A_21_P0000441	0.0468295	SNORD115-5	chr15	25434583	0.0104736	0.152069	0.152989	0.0104736	0.28315
A_23_P119102	0.0558777	VASP	chr19	46029738	0.256287	0.0104765	0.0108667	0.0104765	0.28315
A_33_P3311439	0.0683823	GCH1	chr14	55312549	0.0341542	0.01051	0.0109008	0.01051	0.28315
A_23_P253597	0	LRRC3	chr21	45877030	0.28315	0.0105131	0.0109539	0.0105131	0.28315
A_33_P3366179	0.0361712	#N/A	chr19	000348229	0.196807	0.010551	0.0115606	0.010551	0.28315
A_23_P99906	0.0350893	HOMER2	chr15	83518202	0.010552	0.272664	0.273439	0.010552	0.28315
A_33_P3310552	0	FMNL2	chr2	153501972	0.135706	0.010556	0.0113016	0.010556	0.28315
A_23_P93295	0.0462277	OR12D2	chr6	29364666	0.0105573	0.756198	0.756409	0.0105573	0.28315
A_33_P3297562	0	IRX2	chr5	2746939	0.28315	0.0105665	0.0109347	0.0105665	0.28315
A_23_P142708	0	LMAN2L	chr2	97372119	0.0106269	0.600047	0.60039	0.0106269	0.28315
A_32_P184394	0.0292643	TFEC	chr7	115575556	0.0106356	0.470449	0.470916	0.0106356	0.28315
A_23_P130961	0.0514376	ELANE	chr19	853356	0.010647	0.0804202	0.0812784	0.010647	0.28315
A_19_P00317984	0.0270995	SNHG5	chr6	86387737	0.23683	0.0106826	0.0279744	0.0106826	0.28315
A_24_P125871	0.0403203	RIPK4	chr21	43159692	0.28315	0.010701	0.011126	0.010701	0.28315
A_23_P217098	0.00446998	VPS13A	chr9	80032127	0.28315	0.0107061	0.0110952	0.0107061	0.28315
A_24_P515319	0.0362266	FAM90A7P	chr8	7414046	0.0107226	0.191781	0.192531	0.0107226	0.28315
A_33_P3392077	0.0467874	TP53I3	chr2	24300563	0.0107283	0.377033	0.40058	0.0107283	0.28315
A_23_P354288	0.0616021	FAM71A	chr1	212799772	0.0107445	0.149461	0.15021	0.0107445	0.28315
A_33_P3340682	0	ZNF276	chr16	89806251	0.0107795	0.832391	0.832509	0.0107795	0.28315
A_33_P3246780	0	#N/A	chr1	157837367	0.28315	0.0107858	0.011241	0.0107858	0.28315
A_23_P211417	0.0432902	RFPL1	chr22	29838127	0.0108305	0.991515	0.991541	0.0108305	0.28315
A_23_P96271	2.28647e-11	MYOM1	chr18	3067225	0.0108427	0.119614	0.120487	0.0108427	0.28315
A_33_P3236993	0.101116	ARVCF	chr22	19960516	0.0108571	0.375516	0.37609	0.0108571	0.28315
A_23_P410115	0.0218857	ENTHD1	chr22	40139178	0.191965	0.0109296	0.0114089	0.0109296	0.28315
A_33_P3419204	0	#N/A	chr15	084924754	0.28315	0.0109666	0.0114346	0.0109666	0.28315
A_23_P90220	0	ZNF585A	chr19	37642635	0.0109757	0.184632	0.185474	0.0109757	0.28315
A_24_P98277	0.0411738	GOLGA7	chr8	41355117	0.0109874	0.223116	0.223891	0.0109874	0.28315
A_23_P54622	2.0713e-07	KIF22	chr16	29815336	0.103926	0.0109994	0.011415	0.0109994	0.28315
A_33_P3418426	0.00122303	SLC3A1	chr2	44539834	0.28315	0.0110034	0.011534	0.0110034	0.28315
A_21_P0009657	0.0867522	LYPD5	chr19	44326316	0.0110074	0.215804	0.216729	0.0110074	0.28315
A_33_P3222210	0.0367856	ABHD17A	chr19	1881265	0.0110265	0.858056	0.858149	0.0110265	0.28315
A_23_P368484	0.00878962	LRRC75A	chr17	16345428	0.0110419	0.501915	0.478609	0.0110419	0.28315
A_33_P3363645	0.0235406	MGAT1	chr5	180235948	0.0110559	0.222178	0.222932	0.0110559	0.28315
A_24_P399362	0.0163955	PSMG2	chr18	12720519	0.207097	0.0110644	0.0114953	0.0110644	0.28315
A_23_P46412	0.0224989	SCNN1D	chr1	1226313	0.0110768	0.203399	0.204268	0.0110768	0.28315
A_21_P0013621	0.0717762	XLOC_l2_015121	chr9	14992816	0.0110788	0.70516	0.705404	0.0110788	0.28315
A_33_P3367642	0.0281159	LMF2	chr22	50941440	0.165478	0.0111149	0.0115065	0.0111149	0.28315
A_33_P3514487	0.0117608	VSTM1	chr19	54544173	0.28315	0.0111684	0.0263562	0.0111684	0.28315
A_33_P3242833	0.0793222	PKN2	chr1	89270157	0.0111759	0.394402	0.394971	0.0111759	0.28315
A_33_P3398897	0.0135852	QDPR	chr4	17488089	0.0111887	0.7691	0.29123	0.0111887	0.28315
A_33_P3228499	0.0198813	#N/A	chr20	034765927	0.268795	0.0111932	0.0115691	0.0111932	0.28315
A_24_P404458	0.086161	NMRK2	chr19	3936636	0.0112032	0.252254	0.25303	0.0112032	0.28315
A_33_P3296940	0.000162075	FNDC3B	chr3	171851276	0.0112127	0.0381214	0.0388112	0.0112127	0.28315
A_24_P161581	0	SHISA7	chr19	55949046	0.0112183	0.70589	0.706109	0.0112183	0.28315
A_33_P3256888	0	#N/A	chr9	067343602	0.28315	0.0112215	0.0125993	0.0112215	0.28315
A_33_P3499692	0.00420857	LOC645261	chr5	86344779	0.0112409	0.175255	0.176047	0.0112409	0.28315
A_23_P31073	0.0231999	MYB	chr6	135540223	0.0112742	0.757342	0.75751	0.0112742	0.28315
A_24_P16950	0.0883427	ZNF160	chr19	53571722	0.0113052	0.674751	0.675002	0.0113052	0.28315
A_23_P3592	0	HSF4	chr16	67203615	0.0113375	0.49014	0.490615	0.0113375	0.28315
A_23_P391228	0.066721	MANEAL	chr1	38266643	0.0113486	0.187475	0.188311	0.0113486	0.28315
A_32_P812268	0	CALHM1	chr10	105213658	0.253383	0.0113865	0.0122428	0.0113865	0.28315
A_23_P78888	0	FBL	chr19	40325192	0.28315	0.0114401	0.0118414	0.0114401	0.28315
A_23_P167997	1.04319e-11	HIST1H2BG	chr6	26216776	0.011507	0.967571	0.967593	0.011507	0.28315
A_33_P3310961	0.0426216	ADD3-AS1	chr10	111705396	0.28315	0.0115167	0.0120004	0.0115167	0.28315
A_23_P49816	0	ADAP2	chr17	29285179	0.280317	0.0115261	0.0119336	0.0115261	0.28315
A_24_P128308	0.0684788	KLF6	chr10	3823035	0.0115345	0.109025	0.109941	0.0115345	0.28315
A_33_P3209209	0	#N/A	chr17	080634024	0.28315	0.0115676	0.0118178	0.0115676	0.28315
A_21_P0013709	0.0342354	LINC01503	chr9	132117870	0.0116113	0.113473	0.114396	0.0116113	0.28315
A_23_P352799	2.08278e-12	NPW	chr16	2070180	0.28315	0.0116434	0.0121171	0.0116434	0.28315
A_33_P3228773	0	CYYR1	chr21	27850367	0.28315	0.0116996	0.0121639	0.0116996	0.28315
A_24_P114255	0.120152	MBOAT2	chr2	8997233	0.0117055	0.181961	0.182787	0.0117055	0.28315
A_32_P6221	0.0153588	FAM86C2P	chr11	67560120	0.0729903	0.0117141	0.0121928	0.0117141	0.28315
A_33_P3392177	0.000159357	CLIC5	chr6	45882033	0.011716	0.437406	0.437906	0.011716	0.28315
A_23_P380371	0.00455205	IPMK	chr10	59956241	0.0117202	0.643127	0.6434	0.0117202	0.28315
A_33_P3285565	0	CLDN3	chr7	73183386	0.279506	0.0118306	0.0123005	0.0118306	0.28315
A_23_P25019	0	PRIM1	chr12	57133111	0.251598	0.0118342	0.013423	0.0118342	0.28315
A_33_P3354021	0.0295966	RPL23AP53	chr8	158406	0.152268	0.0118672	0.0122716	0.0118672	0.28315
A_33_P3238052	0.0406316	FAM216A	chr12	110927982	0.0118725	0.0284693	0.0291047	0.0118725	0.28315
A_23_P163467	0.0165975	C15orf52	chr15	40623743	0.0119008	0.37176	0.354778	0.0119008	0.28315
A_24_P237927	0.000101126	FAM102B	chr1	109171389	0.28315	0.011922	0.0123947	0.011922	0.28315
A_21_P0011708	0.000202953	XLOC_l2_006804	chr19	53101162	0.0327368	0.0119341	0.0124076	0.0119341	0.28315
A_24_P347624	0.0284254	SNURF	chr15	25207266	0.256796	0.0119635	0.0123969	0.0119635	0.28315
A_21_P0013356	0.0865217	XLOC_l2_014051	chr7	149714527	0.0119766	0.855037	0.855143	0.0119766	0.28315
A_32_P107029	0.0781809	NAPSA	chr19	50864267	0.0119872	0.909168	0.948608	0.0119872	0.28315
A_33_P3405763	0	TMPPE	chr3	33131976	0.28315	0.0120269	0.0124701	0.0120269	0.28315
A_21_P0014388	0.06707	DNM2	chr19	10922413	0.0165715	0.0120425	0.0125122	0.0120425	0.28315
A_33_P3260623	0.0542749	PLCB3	chr11	64033812	0.0120513	0.440184	0.44339	0.0120513	0.28315
A_33_P3297285	0	#N/A	chr22	38386018	0.28315	0.0120824	0.012552	0.0120824	0.28315
A_21_P0013588	0.0204223	XLOC_l2_014836	chr9	70654367	0.181252	0.0121243	0.0125173	0.0121243	0.28315
A_33_P3364571	0.0584774	TNXB	chr6	32017107	0.0121611	0.0868123	0.0877852	0.0121611	0.28315
A_33_P3248962	0.0227112	TNFRSF14	chr1	2495710	0.0121631	0.484743	0.485133	0.0121631	0.28315
A_33_P3298960	0.0229451	KDELC2	chr11	108350112	0.0122219	0.423014	0.423592	0.0122219	0.28315
A_23_P211285	0.0246697	NDUFV3	chr21	44328997	0.0122238	0.035916	0.0403077	0.0122238	0.28315
A_32_P104746	0.00532332	ZFYVE28	chr4	2271519	0.0122457	0.925454	0.925587	0.0122457	0.28315
A_33_P3320808	0.046202	NDUFS7	chr19	1389360	0.0122907	0.713109	0.713351	0.0122907	0.28315
A_23_P359277	0.020237	ELOVL7	chr5	60048063	0.0123409	0.0646598	0.0654049	0.0123409	0.28315
A_33_P3385567	0.0410587	ARNTL	chr11	13400066	0.0981789	0.0123585	0.0127924	0.0123585	0.28315
A_23_P316501	0.0121054	NKAIN2	chr6	125146578	0.0124057	0.364501	0.36497	0.0124057	0.28315
A_33_P3282404	0.0445932	PCLO	chr7	82387512	0.0124102	0.12529	0.126048	0.0124102	0.28315
A_23_P52121	0.107769	PDZK1	chr1	145763717	0.0124525	0.289394	0.29012	0.0124525	0.28315
A_21_P0010870	0.0389413	FAM21C	chr10	46246932	0.28315	0.0124874	0.0129095	0.0124874	0.28315
A_23_P502609	0.0706458	PIGQ	chr16	633577	0.0125974	0.0517912	0.052506	0.0125974	0.28315
A_33_P3800664	0.0583797	#N/A	chr1	1345812	0.0126143	0.236833	0.237634	0.0126143	0.28315
A_33_P3407529	0.00174858	PRRT4	chr7	127990466	0.28315	0.0126406	0.0130803	0.0126406	0.28315
A_23_P131417	0.00942433	HDLBP	chr2	242169588	0.0126494	0.315386	0.315985	0.0126494	0.28315
A_33_P3231833	0.0601229	#N/A	chr20	044482603	0.0127219	0.116263	0.117211	0.0127219	0.28315
A_32_P50066	0.00229842	MAP9	chr4	156263949	0.28315	0.0127623	0.0131944	0.0127623	0.28315
A_33_P3341494	0	ZNF658	chr9	40772281	0.282834	0.01281	0.0132526	0.01281	0.28315
A_23_P155103	0	ADSL	chr22	40755270	0.0128427	0.140501	0.141396	0.0128427	0.28315
A_33_P3289227	0.0864803	DNALI1	chr1	38032374	0.0128546	0.115024	0.115998	0.0128546	0.28315
A_33_P3306749	0.0304743	OLFM1	chr9	137969010	0.012856	0.198247	0.199152	0.012856	0.28315
A_33_P3411427	0.0112551	ZNF837	chr19	58879052	0.0129012	0.938187	0.938229	0.0129012	0.28315
A_23_P43684	0.046898	BNC2	chr9	16419008	0.0129247	0.298933	0.299655	0.0129247	0.28315
A_23_P155441	1.81308e-11	RFT1	chr3	53126436	0.28315	0.0129367	0.0133981	0.0129367	0.28315
A_33_P3240043	0	lnc-AC005323.1.1-1	chr17	10441114	0.28315	0.0129914	0.0133985	0.0129914	0.28315
A_33_P3714341	0	#N/A	#N/A	#N/A	0.0130216	0.101558	0.102443	0.0130216	0.28315
A_23_P28878	0	C20orf27	chr20	3736127	0.28315	0.013055	0.0159019	0.013055	0.28315
A_23_P55091	0.129118	FTSJ3	chr17	61897259	0.0131043	0.776066	0.776217	0.0131043	0.28315
A_24_P279870	0.0567042	PDYN	chr20	1960062	0.0131187	0.338433	0.339149	0.0131187	0.28315
A_23_P26954	1.41017e-11	VAT1	chr17	41166784	0.0131218	0.198037	0.198817	0.0131218	0.28315
A_23_P81158	0.0181555	ADH1C	chr4	100260740	0.28315	0.0131388	0.0135464	0.0131388	0.28315
A_33_P3278789	4.76115e-07	KCNK16	chr6	39285680	0.252747	0.0131389	0.0136173	0.0131389	0.28315
A_21_P0014610	0.0548917	#N/A	chr11	114166851	0.0708094	0.0131488	0.013557	0.0131488	0.28315
A_24_P154080	0.0271956	ECE1	chr1	21560125	0.0131511	0.552528	0.552879	0.0131511	0.28315
A_33_P3340732	0.0854113	ADAM2	chr8	39601324	0.0131554	0.734367	0.734459	0.0131554	0.28315
A_33_P3274332	0.0756413	UBE2J1	chr6	90036406	0.155986	0.0131622	0.0136144	0.0131622	0.28315
A_33_P3220347	0	CNPY1	chr7	155294043	0.0131734	0.0701131	0.0710332	0.0131734	0.28315
A_23_P502047	0	CHRD	chr3	184107493	0.0131773	0.696635	0.696838	0.0131773	0.28315
A_33_P3349693	0.00831384	LCLAT1	chr2	30790982	0.281784	0.0131829	0.013689	0.0131829	0.28315
A_21_P0014157	0	#N/A	chr6	035324561	0.283141	0.0131919	0.0136523	0.0131919	0.28315
A_21_P0013940	0.00248825	#N/A	chr11	48158712	0.0131997	0.137771	0.13869	0.0131997	0.28315
A_33_P3370787	0.0627595	EPHB2	chr1	23240041	0.0132015	0.74314	0.743307	0.0132015	0.28315
A_33_P3323520	0.0768257	MSANTD4	chr11	105880616	0.0132138	0.918214	0.918272	0.0132138	0.28315
A_23_P21057	0.0340746	SEPT1	chr16	30390483	0.0132318	0.535741	0.536102	0.0132318	0.28315
A_33_P3255194	0	OSBPL6	chr2	179213970	0.0132344	0.547661	0.548043	0.0132344	0.28315
A_24_P99066	0.0548472	RNF17	chr13	25363862	0.0132541	0.991205	0.99122	0.0132541	0.28315
A_33_P3230548	0.00178982	KIF14	chr1	200521383	0.142417	0.0132695	0.0141354	0.0132695	0.28315
A_23_P256059	0.0352595	FLJ43681	chr17	81188142	0.248028	0.0132836	0.013704	0.0132836	0.28315
A_23_P4545	0	MRO	chr18	48327813	0.28315	0.013299	0.0137084	0.013299	0.28315
A_24_P197964	0.0046203	TRIM14	chr9	100846713	0.0133039	0.589615	0.589945	0.0133039	0.28315
A_33_P3388486	0.006191	LOC100129518	chr6	160181349	0.0133058	0.882081	0.882169	0.0133058	0.28315
A_33_P3393821	0	C1R	chr12	7187895	0.0133633	0.390432	0.390992	0.0133633	0.28315
A_24_P324712	7.26037e-05	NPC1L1	chr7	44578461	0.118943	0.0133832	0.0138928	0.0133832	0.28315
A_23_P128828	0	PABPN1	chr14	23792691	0.0134559	0.991392	0.991397	0.0134559	0.28315
A_33_P3235322	0.00180728	SYTL1	chr1	27671923	0.0134778	0.680474	0.68071	0.0134778	0.28315
A_33_P3257538	0.0492477	HYKK	chr15	78807389	0.013478	0.699956	0.700096	0.013478	0.28315
A_33_P3373348	0.0189406	AFF3	chr2	100726366	0.0134807	0.841545	0.841763	0.0134807	0.28315
A_24_P143574	0.00120012	SIRPB1	chr20	1552568	0.28315	0.0134828	0.0139032	0.0134828	0.28315
A_33_P3743432	0.00680159	DEFA8P	chr8	6808307	0.0134834	0.261745	0.262431	0.0134834	0.28315
A_21_P0012039	0	#N/A	chr2	201564854	0.28315	0.0134889	0.0139872	0.0134889	0.28315
A_23_P156890	0.0476914	TCF21	chr6	134210941	0.10803	0.0135267	0.0140364	0.0135267	0.28315
A_33_P3388070	0	#N/A	chr13	112111461	0.0135282	0.112317	0.113276	0.0135282	0.28315
A_33_P3221708	0.0327073	XLOC_l2_012371	chr6	4703963	0.0135421	0.83078	0.830895	0.0135421	0.28315
A_33_P3209962	0.0406617	RASGRP2	chr11	64508971	0.013569	0.478884	0.479313	0.013569	0.28315
A_23_P28279	0.0230521	ACTR1B	chr2	98273139	0.0135725	0.426826	0.427319	0.0135725	0.28315
A_33_P3353259	0.0155287	#N/A	chr10	121398160	0.0135763	0.0969405	0.0977477	0.0135763	0.28315
A_33_P3225937	0.018346	CRYZL1	chr21	34994368	0.28315	0.013613	0.0141184	0.013613	0.28315
A_21_P0013084	0.059395	#N/A	chr6	52555694	0.0136725	0.557751	0.55796	0.0136725	0.28315
A_23_P501435	0	CSRP2BP	chr20	18168563	0.0136809	0.782339	0.782488	0.0136809	0.28315
A_33_P3284933	0.00391948	IL27	chr16	28510769	0.013752	0.916645	0.91661	0.013752	0.28315
A_33_P3341289	0	#N/A	chr6	013486278	0.28315	0.0137917	0.0143168	0.0137917	0.28315
A_24_P193582	0.0004473	DEF8	chr16	90025433	0.28315	0.013809	0.014262	0.013809	0.28315
A_33_P3308115	0.0055952	#N/A	chr7	63303775	0.257444	0.0138139	0.0142536	0.0138139	0.28315
A_33_P3249936	0.00956395	C3orf67	chr3	58727842	0.149807	0.0138327	0.0143622	0.0138327	0.28315
A_21_P0014131	0.0592065	#N/A	chr3	184533887	0.0138677	0.0314079	0.0321203	0.0138677	0.28315
A_24_P334378	0.000503102	UGT2A3	chr4	69794708	0.230941	0.0138705	0.0143757	0.0138705	0.28315
A_33_P3272140	0.068857	NUP35	chr2	184026087	0.0138913	0.56218	0.562561	0.0138913	0.28315
A_23_P372255	0.0513707	ITPKB	chr1	226819646	0.0139229	0.819798	0.819926	0.0139229	0.28315
A_24_P65851	0	PPP4R1L	chr20	56814335	0.28315	0.0139383	0.0144138	0.0139383	0.28315
A_33_P3383524	0.00897608	LINC00923	chr15	98285957	0.0139936	0.372926	0.373476	0.0139936	0.28315
A_33_P3332970	0.0492427	CLEC2B	chr12	10005037	0.0463579	0.0140173	0.00418948	0.0140173	0.28315
A_23_P83781	0.0134504	CYTH1	chr17	76670197	0.0140183	0.400318	0.400754	0.0140183	0.28315
A_21_P0011551	0.0623645	XLOC_l2_005874	chr17	66202335	0.0140317	0.538265	0.538621	0.0140317	0.28315
A_23_P28334	0	IL18RAP	chr2	103068885	0.167219	0.0140617	0.00329198	0.0140617	0.28315
A_24_P924862	0.0483624	RAPH1	chr2	204298760	0.0140769	0.796456	0.796602	0.0140769	0.28315
A_23_P16139	0.0357431	CHERP	chr19	16629439	0.0463707	0.0141542	0.0146426	0.0141542	0.28315
A_33_P3334679	0.00225137	SNCAIP	chr5	121779810	0.28315	0.0141782	0.0147095	0.0141782	0.28315
A_32_P168886	0	EIF4H	chr7	73611194	0.0142073	0.813047	0.813171	0.0142073	0.28315
A_23_P105519	0	WBP11	chr12	14939934	0.014217	0.480559	0.481011	0.014217	0.28315
A_21_P0011021	0.0346322	TSSC2	chr11	3405403	0.0142347	0.573916	0.538784	0.0142347	0.28315
A_21_P0013163	0.0615233	RAET1K	chr6	150319629	0.0142562	0.563167	0.563578	0.0142562	0.28315
A_33_P3297245	0.0692105	RRAS2	chr11	14299525	0.0197348	0.0142634	0.0147182	0.0142634	0.28315
A_33_P3223495	0.0529911	#N/A	chr13	32852873	0.0142662	0.336981	0.337666	0.0142662	0.28315
A_33_P3325349	0.00783683	TSPAN5	chr4	99393471	0.0143583	0.655094	0.686513	0.0143583	0.28315
A_24_P48862	0.00262636	SNAP29	chr22	21243819	0.075624	0.014391	0.0149094	0.014391	0.28315
A_33_P3374394	0.0384877	UNC45A	chr15	91478203	0.111141	0.0143933	0.0149121	0.0143933	0.28315
A_23_P361654	0	#N/A	chr2	90139373	0.170907	0.0144256	0.0149375	0.0144256	0.28315
A_23_P78802	0.0437121	PRKD2	chr19	47181758	0.0144374	0.68354	0.683806	0.0144374	0.28315
A_33_P3293798	0.0474139	KRTAP10-1	chr21	45959580	0.232008	0.0144429	0.022217	0.0144429	0.28315
A_19_P00321801	0	EYS	chr6	64472522	0.283146	0.0144726	0.0150161	0.0144726	0.28315
A_33_P3348224	0.11057	SEC14L6	chr22	30921043	0.276032	0.014501	0.0149271	0.014501	0.28315
A_24_P316074	0.00369727	#N/A	chr6	17531164	0.28315	0.0145415	0.0149928	0.0145415	0.28315
A_33_P3213797	0.0258372	KCNK7	chr11	65360607	0.0145466	0.770189	0.770335	0.0145466	0.28315
A_33_P3398912	0.0200542	SLC2A6	chr9	136336276	0.0145694	0.217271	0.218043	0.0145694	0.28315
A_21_P0011590	0.0779989	ZNF385C	chr17	40214968	0.0146538	0.0576142	0.0584128	0.0146538	0.28315
A_24_P330518	0	CA12	chr15	63616558	0.28315	0.014656	0.0151862	0.014656	0.28315
A_33_P3631491	0.0249352	lnc-CECR2-1	chr22	17810059	0.194562	0.0146631	0.015209	0.0146631	0.28315
A_33_P3215527	0	#N/A	chr9	071736037	0.28315	0.0146679	0.015277	0.0146679	0.28315
A_32_P50417	0	#N/A	chr8	12428380	0.166438	0.0147402	0.0152407	0.0147402	0.28315
A_24_P47988	0	ELL3	chr15	44065408	0.261761	0.0147498	0.0155233	0.0147498	0.28315
A_23_P71241	0.090423	SEC61G	chr7	54823522	0.014811	0.876476	0.876573	0.014811	0.28315
A_24_P243749	0.0797965	PDK4	chr7	95213366	0.237413	0.0148473	0.0153275	0.0148473	0.28315
A_23_P258340	0.0157261	PPIA	chr7	44839400	0.0148515	0.381783	0.382313	0.0148515	0.28315
A_33_P3389842	0.0492798	PROM1	chr4	15982105	0.26157	0.0148651	0.0154321	0.0148651	0.28315
A_33_P3218783	0.0471838	ANK3	chr10	61842434	0.0598565	0.0148758	0.0153852	0.0148758	0.28315
A_33_P3415653	0.057149	LOC100128668	chr20	8229253	0.0149041	0.638843	0.639135	0.0149041	0.28315
A_23_P146084	0	GSR	chr8	30537028	0.0149193	0.634213	0.634457	0.0149193	0.28315
A_33_P3316983	0.00151151	BBIP1	chr10	112660189	0.28315	0.0149432	0.0154091	0.0149432	0.28315
A_24_P213950	0.0111972	HEPACAM	chr11	124789495	0.0581035	0.0149506	0.0153857	0.0149506	0.28315
A_33_P3406961	0	XLOC_l2_013467	chr7	66311846	0.0149563	0.0999581	0.100934	0.0149563	0.28315
A_21_P0010560	0.0708213	XLOC_l2_000423	chr1	149379142	0.0149818	0.770246	0.770427	0.0149818	0.28315
A_23_P59630	0.0887728	PMS2P3	chr7	75145092	0.0150257	0.528345	0.528726	0.0150257	0.28315
A_33_P3386723	0.0187617	#N/A	chr6	85998178	0.203924	0.0150386	0.0154798	0.0150386	0.28315
A_32_P173058	0.0121257	TMEM41B	chr11	9302564	0.224397	0.0150509	0.0155063	0.0150509	0.28315
A_23_P5392	0.0397314	TP53I3	chr2	24302356	0.0151191	0.550532	0.533989	0.0151191	0.28315
A_24_P48539	0	SIGLEC5	chr19	52115603	0.0151201	0.325456	0.443308	0.0151201	0.28315
A_32_P68533	0	FAM161A	chr2	62052180	0.261971	0.0151659	0.0156834	0.0151659	0.28315
A_33_P3399114	0.0482703	CENPBD1P1	chr19	59095614	0.0151957	0.616686	0.621444	0.0151957	0.28315
A_23_P213102	0.0147353	PALLD	chr4	169848826	0.28315	0.015244	0.0157023	0.015244	0.28315
A_33_P3321342	0.000422757	INSIG2	chr2	118864705	0.241262	0.0152643	0.0157489	0.0152643	0.28315
A_23_P103104	0.0136103	MFNG	chr22	37865384	0.0153526	0.849997	0.850096	0.0153526	0.28315
A_33_P3326312	0.0284075	#N/A	chr5	121440706	0.015381	0.201545	0.202308	0.015381	0.28315
A_33_P3262890	0.00103919	#N/A	chr6	28700246	0.28315	0.0153814	0.0158466	0.0153814	0.28315
A_23_P65674	0.0726668	TMOD3	chr15	52192385	0.0153927	0.62783	0.628191	0.0153927	0.28315
A_24_P945181	0.0937967	RBM15B	chr3	51434248	0.0154275	0.732975	0.733068	0.0154275	0.28315
A_21_P0011291	0	HERC2	chr15	28502341	0.0154324	0.800175	0.800382	0.0154324	0.28315
A_33_P3362861	0.0106398	ZFP30	chr19	38123448	0.214828	0.0154899	0.0159799	0.0154899	0.28315
A_33_P3318509	0.0226421	CLEC4E	chr12	8685991	0.0155184	0.589415	0.58971	0.0155184	0.28315
A_23_P126540	0.0816362	TMIGD3	chr1	112031418	0.0155447	0.0512603	0.0520066	0.0155447	0.28315
A_21_P0000605	0.0689405	NSF	chr17	44717435	0.015545	0.0817664	0.0476057	0.015545	0.28315
A_21_P0011556	0.00126102	XLOC_l2_005915	chr17	76486699	0.28315	0.0155514	0.0161017	0.0155514	0.28315
A_32_P44568	0.0208526	LDHA	chr9	014921876	0.0155595	0.705149	0.705411	0.0155595	0.28315
A_33_P3422170	0.0184406	HNRNPA3	chr2	178080329	0.0155649	0.144563	0.145438	0.0155649	0.28315
A_33_P3409553	0.0241136	#N/A	chr1	16119595	0.209244	0.0155855	0.0160479	0.0155855	0.28315
A_23_P60517	0.0580538	FXN	chr9	71687853	0.0155921	0.417829	0.418367	0.0155921	0.28315
A_33_P3338186	0.0321406	HEXDC	chr17	80400456	0.0156044	0.367132	0.362642	0.0156044	0.28315
A_33_P3333527	0.074278	MSTO1	chr1	155584673	0.015634	0.625277	0.625574	0.015634	0.28315
A_33_P3230090	0.0177845	LUZP6	chr7	135613478	0.0156517	0.687376	0.687603	0.0156517	0.28315
A_23_P502678	0	TM2D2	chr8	38848823	0.0156525	0.565715	0.566118	0.0156525	0.28315
A_33_P3412384	0.0452878	MUC2	chr11	1080924	0.0156695	0.711376	0.711617	0.0156695	0.28315
A_24_P479551	0.0423892	UBE2QL1	chr5	6491652	0.0156819	0.463156	0.463505	0.0156819	0.28315
A_23_P218675	0	WFDC2	chr20	44108669	0.28315	0.0157114	0.016263	0.0157114	0.28315
A_33_P3278122	0.012382	#N/A	chr11	55623885	0.0157207	0.221986	0.222728	0.0157207	0.28315
A_24_P45620	0.0132762	UTS2	chr1	7909705	0.0157326	0.0334725	0.0471702	0.0157326	0.28315
A_21_P0011675	5.85592e-06	#N/A	chr19	12671224	0.0157747	0.997304	0.997305	0.0157747	0.28315
A_24_P196592	0.0147271	MMP28	chr17	34106300	0.0158153	0.651083	0.651359	0.0158153	0.28315
A_33_P3279426	0.0517565	GIGYF2	chr2	233653238	0.0158426	0.117343	0.11835	0.0158426	0.28315
A_21_P0011547	0	XLOC_l2_005814	chr17	46821170	0.110023	0.0158458	0.0163008	0.0158458	0.28315
A_33_P3210934	0.00235148	PCDHA13	chr5	140264219	0.28315	0.0158706	0.0164404	0.0158706	0.28315
A_21_P0003470	0.0619514	#N/A	chr4	59853280	0.11247	0.0158762	0.0163232	0.0158762	0.28315
A_23_P374559	0	ZNRF4	chr19	5456551	0.28315	0.0158909	0.0164557	0.0158909	0.28315
A_33_P3240078	0.058402	#N/A	#N/A	#N/A	0.0159206	0.830212	0.830339	0.0159206	0.28315
A_23_P149470	0	NDUFS2	chr1	161180137	0.0159406	0.0622715	0.0630921	0.0159406	0.28315
A_33_P3212037	0.0473785	RNGTT	chr6	89388060	0.015951	0.761327	0.761505	0.015951	0.28315
A_21_P0014329	0.0177375	CSNK2A2	chr16	58193554	0.0159967	0.964131	0.964161	0.0159967	0.28315
A_33_P3346102	0	TAOK3	chr12	118587819	0.0160032	0.321254	0.32185	0.0160032	0.28315
A_23_P6464	0.00432687	PLA2G6	chr22	38507934	0.268197	0.0160158	0.0164741	0.0160158	0.28315
A_21_P0009495	0.0319433	LOC101927481	chr18	68019615	0.0160837	0.883047	0.883174	0.0160837	0.28315
A_33_P3369452	0	TANGO2	chr22	20052815	0.0161219	0.31544	0.31606	0.0161219	0.28315
A_23_P251548	0	TEX261	chr2	71213585	0.0161461	0.971627	0.971642	0.0161461	0.28315
A_32_P207180	0.0375666	ARL16	chr17	79648669	0.0161505	0.822702	0.866768	0.0161505	0.28315
A_21_P0011363	0.016437	lnc-AC139426.2-1	chr15	32698474	0.130948	0.0161546	0.0167252	0.0161546	0.28315
A_33_P3349506	0.0663692	LOC728715	chr12	9714018	0.0161693	0.352089	0.352656	0.0161693	0.28315
A_24_P256155	0	NKX1-2	chr10	126136173	0.0161813	0.834051	0.834097	0.0161813	0.28315
A_33_P3382100	0.0191426	IGFN1	chr1	201197610	0.0162045	0.389813	0.39339	0.0162045	0.28315
A_33_P3409225	0.0269353	#N/A	chr7	142242416	0.179307	0.0162422	0.016808	0.0162422	0.28315
A_33_P3383169	0.0193183	#N/A	chr7	36125277	0.222552	0.0162908	0.0167413	0.0162908	0.28315
A_23_P368909	0.0485417	LINC00346	chr13	111521859	0.24921	0.0162985	0.0168727	0.0162985	0.28315
A_32_P203786	0.00249533	ULK4P1	chr15	30892382	0.100494	0.0163089	0.0168367	0.0163089	0.28315
A_24_P924261	0.00199466	ERVFRD-1	chr6	11104907	0.267539	0.0163233	0.0168836	0.0163233	0.28315
A_21_P0005565	0.0461763	lnc-VKORC1L1-1	chr7	65292642	0.0163299	0.170754	0.165289	0.0163299	0.28315
A_33_P3242713	0.0655055	#N/A	chr18	8015115	0.0163388	0.969498	0.969523	0.0163388	0.28315
A_23_P91001	0	ASNSD1	chr2	190535246	0.28315	0.0163862	0.0168612	0.0163862	0.28315
A_24_P48057	0.0158702	IRX5	chr16	54967726	0.0164006	0.509847	0.510256	0.0164006	0.28315
A_21_P0013370	0.00103411	LOC100506098	chr7	20261229	0.01907	0.0164006	0.0168792	0.0164006	0.28315
A_23_P43119	0.0378491	PSKH2	chr8	87076316	0.0164144	0.742107	0.742322	0.0164144	0.28315
A_23_P70448	0	HIST1H1A	chr6	26017410	0.28315	0.016434	0.0169764	0.016434	0.28315
A_33_P3414157	0.049475	MLPH	chr2	238463765	0.0164725	0.675191	0.675448	0.0164725	0.28315
A_24_P325107	0.128689	FAM160B1	chr10	116615070	0.0164731	0.254494	0.255258	0.0164731	0.28315
A_33_P3415992	0.0344054	#N/A	chr3	012579086	0.195999	0.0164802	0.0169988	0.0164802	0.28315
A_23_P59452	0.0661713	AOC1	chr7	150555060	0.0164913	0.260135	0.26082	0.0164913	0.28315
A_33_P3290729	0.0732219	POU3F2	chr6	99286550	0.016494	0.554996	0.555429	0.016494	0.28315
A_33_P3395859	0	C19orf84	chr19	51891601	0.0165509	0.125721	0.126587	0.0165509	0.28315
A_23_P406350	0.053883	MFSD3	chr8	145736081	0.28315	0.0166502	0.0172258	0.0166502	0.28315
A_23_P255569	0.00379529	DUS1L	chr17	80016684	0.0166686	0.750029	0.750188	0.0166686	0.28315
A_33_P3222917	0.0714407	CD276	chr15	74006791	0.0167087	0.139198	0.140164	0.0167087	0.28315
A_23_P121586	0	HERC3	chr4	89629429	0.0167295	0.942417	0.941087	0.0167295	0.28315
A_33_P3421530	0.0865271	HMCN2	#N/A	#N/A	0.0167688	0.780397	0.780461	0.0167688	0.28315
A_21_P0013364	0.0819545	ZNF890P	chr7	5161781	0.0167904	0.363884	0.371736	0.0167904	0.28315
A_33_P3324860	0	ETV3	chr1	157094518	0.28315	0.0168906	0.0174484	0.0168906	0.28315
A_33_P3308158	0.0419518	#N/A	chr7	102246615	0.0169125	0.705974	0.7062	0.0169125	0.28315
A_33_P3356877	0.00366213	OR13C3	chr9	107298199	0.28315	0.01697	0.0175382	0.01697	0.28315
A_23_P379475	0.0150256	DHCR24	chr1	55315569	0.0170133	0.94951	0.949524	0.0170133	0.28315
A_32_P158083	0.00402773	LHFPL3	chr7	104548692	0.265719	0.0170426	0.0176074	0.0170426	0.28315
A_32_P220750	0.0665813	PLGLB1	chr2	87238105	0.0171349	0.36353	0.567107	0.0171349	0.28315
A_33_P3232523	0.0344654	APOL4	chr22	36593748	0.148406	0.0171487	0.0176878	0.0171487	0.28315
A_24_P332471	0.0574027	#N/A	chr2	85101956	0.28315	0.0171514	0.0176502	0.0171514	0.28315
A_23_P129291	0.0193068	TGM5	chr15	43531088	0.0171563	0.566365	0.566758	0.0171563	0.28315
A_33_P3373375	0.00308548	CD81	chr11	2418037	0.017172	0.655668	0.658479	0.017172	0.28315
A_21_P0013247	0.00795591	PMS2	chr7	6045636	0.0172086	0.391198	0.39173	0.0172086	0.28315
A_33_P3423565	0.0214319	#N/A	chr17	000292712	0.0172731	0.98734	0.987331	0.0172731	0.28315
A_33_P3350549	0	#N/A	chr11	067512844	0.28315	0.0172813	0.0177628	0.0172813	0.28315
A_33_P3340649	0	KRTAP19-8	chr21	32410537	0.232012	0.0172913	0.0177834	0.0172913	0.28315
A_24_P307964	0.0237709	SOHLH1	chr9	138585325	0.0173557	0.80381	0.803932	0.0173557	0.28315
A_23_P212552	0	TBL1XR1	chr3	176739537	0.0173599	0.41233	0.41286	0.0173599	0.28315
A_33_P3289845	0.0518306	IGFL1	chr19	46733714	0.0173897	0.97928	0.979295	0.0173897	0.28315
A_23_P210690	0.0514636	TRIB3	chr20	378107	0.0173901	0.978112	0.827123	0.0173901	0.28315
A_33_P3424364	0.00512572	CCDC152	chr5	42801648	0.117769	0.0174099	0.0179501	0.0174099	0.28315
A_23_P404821	0.00179925	KIAA1147	chr7	141357034	0.0174166	0.441554	0.442065	0.0174166	0.28315
A_24_P398810	0	EIF5	chr14	103811176	0.283147	0.0174302	0.0179387	0.0174302	0.28315
A_23_P75179	0.057245	CFAP46	chr10	134624466	0.0174566	0.12225	0.122971	0.0174566	0.28315
A_33_P3223663	0.0407092	#N/A	chr10	006274404	0.0174582	0.242496	0.2426	0.0174582	0.28315
A_24_P31421	0.0240487	GLTSCR1	chr19	48205351	0.0174611	0.255007	0.255795	0.0174611	0.28315
A_33_P3220247	0.0519455	TRIM6	chr11	5632513	0.0175394	0.24374	0.244544	0.0175394	0.28315
A_24_P318897	0.0142903	SNX21	chr20	44471388	0.28315	0.0176002	0.018123	0.0176002	0.28315
A_33_P3648597	0.0553779	LOC283075	chr10	23412932	0.0176046	0.33107	0.331729	0.0176046	0.28315
A_33_P3234088	9.77818e-08	#N/A	chr3	156881213	0.28315	0.0176156	0.0182038	0.0176156	0.28315
A_23_P434900	0.0794414	HN1L	chr16	1751289	0.017621	0.669252	0.669503	0.017621	0.28315
A_33_P3354151	0	BOLA1	chr1	149871961	0.28315	0.0176324	0.0181546	0.0176324	0.28315
A_33_P3320499	0.0577285	RAI1	chr17	17700977	0.0176362	0.595212	0.595552	0.0176362	0.28315
A_23_P63825	0.0146515	GOT1	chr10	101157284	0.0176522	0.0193354	0.0199227	0.0176522	0.28315
A_23_P16354	0.0181882	ZNF382	chr19	37118399	0.0176632	0.338329	0.339057	0.0176632	0.28315
A_23_P254415	0.0410372	RPSAP58	chr19	24010603	0.28315	0.0176747	0.0181653	0.0176747	0.28315
A_33_P3351356	0.0338737	ARHGEF10	chr8	1851609	0.0427108	0.0176819	0.0181481	0.0176819	0.28315
A_33_P3379116	0.00490152	#N/A	chr6	029044241	0.28315	0.0177006	0.0182745	0.0177006	0.28315
A_33_P3337609	2.4576e-07	#N/A	chr2	97726055	0.158277	0.0177683	0.0183045	0.0177683	0.28315
A_21_P0010812	0.0536026	#N/A	chr10	30978376	0.28315	0.017772	0.0182512	0.017772	0.28315
A_33_P3399107	0.0386459	PI4KA	chr22	21067054	0.0177757	0.699549	0.720655	0.0177757	0.28315
A_23_P168092	0.00493229	#N/A	chr6	31680470	0.25181	0.0177854	0.0188069	0.0177854	0.28315
A_33_P3274428	0.042654	#N/A	chr19	13900953	0.0178243	0.947813	0.947843	0.0178243	0.28315
A_23_P5945	0.000257265	DHX35	chr20	37668102	0.0178362	0.128525	0.12941	0.0178362	0.28315
A_33_P3610406	0.0480451	ECEL1P2	chr2	233250541	0.0178478	0.913712	0.913775	0.0178478	0.28315
A_33_P3303602	0.00617593	DGKZ	chr11	46389751	0.0178648	0.692493	0.692722	0.0178648	0.28315
A_33_P3272483	0.00748847	ARFGAP2	chr11	47185932	0.0178766	0.275887	0.276608	0.0178766	0.28315
A_33_P3325547	0	C10orf53	chr10	50916883	0.0179064	0.857483	0.785566	0.0179064	0.28315
A_33_P3391656	0.00249858	TP53RK	chr20	45313382	0.0179131	0.416045	0.416582	0.0179131	0.28315
A_23_P23292	0.00498881	RXRG	chr1	165386418	0.0666345	0.0179517	0.0184174	0.0179517	0.28315
A_23_P312358	0.0401064	BEND7	chr10	13522938	0.0179857	0.313751	0.314482	0.0179857	0.28315
A_33_P3288659	0	ACTL8	chr1	18152913	0.017998	0.208596	0.209474	0.017998	0.28315
A_24_P74981	0	KDM1A	chr1	23405495	0.28315	0.018001	0.0185539	0.018001	0.28315
A_21_P0011838	0.0447863	ANAPC1	chr2	112620029	0.0180281	0.7437	0.743886	0.0180281	0.28315
A_23_P420831	0.0362412	TRIM10	chr6	30119937	0.0180291	0.291289	0.291931	0.0180291	0.28315
A_23_P429449	0.000312384	NKD1	chr16	50667885	0.28315	0.0180331	0.0186346	0.0180331	0.28315
A_32_P332551	0.0566304	FAM216B	chr13	43364822	0.0374505	0.0180423	0.0186178	0.0180423	0.28315
A_32_P162004	0	RPL29	chr3	52028011	0.0820193	0.0180586	0.0185663	0.0180586	0.28315
A_33_P3424507	0.0103361	OR51F1	chr11	4790483	0.0181299	0.418442	0.418988	0.0181299	0.28315
A_33_P3297525	0.0377178	#N/A	chr9	33576789	0.0181323	0.557725	0.568337	0.0181323	0.28315
A_33_P3357853	0.0608824	SLC25A48	chr5	135208377	0.0181325	0.418257	0.41884	0.0181325	0.28315
A_33_P3382849	0.0804939	ACR	chr22	51183222	0.0181562	0.388242	0.388823	0.0181562	0.28315
A_23_P98744	0	OR52K2	chr11	4471196	0.220499	0.0181705	0.0207093	0.0181705	0.28315
A_23_P368558	0.0204112	TMEM131	chr2	98373333	0.0182124	0.744569	0.744769	0.0182124	0.28315
A_33_P3334491	0.00599779	FAM66A	chr8	12245468	0.0182559	0.598133	0.598475	0.0182559	0.28315
A_24_P481783	0.036733	UBAP1L	chr15	65385408	0.0182679	0.226102	0.226835	0.0182679	0.28315
A_23_P215318	0.0755125	VPS41	chr7	38763832	0.0182714	0.307371	0.308083	0.0182714	0.28315
A_24_P102880	0.0213733	NAV1	chr1	201793533	0.0182756	0.288465	0.289161	0.0182756	0.28315
A_23_P380181	0	LMO4	chr1	87810504	0.0183116	0.952798	0.952819	0.0183116	0.28315
A_23_P411806	0.0635507	SLC44A1	chr9	108136938	0.0183233	0.133704	0.134545	0.0183233	0.28315
A_33_P3370015	0.0178182	#N/A	chr10	71283234	0.0183529	0.947648	0.94856	0.0183529	0.28315
A_23_P157196	0	RPS2P32	chr7	23530827	0.275053	0.0183594	0.0188531	0.0183594	0.28315
A_33_P3235370	0.0701773	ZNF250	chr8	146112285	0.0183651	0.65174	0.65201	0.0183651	0.28315
A_23_P331670	0.00769042	PYGB	chr20	25278326	0.28315	0.018369	0.0215464	0.018369	0.28315
A_33_P3233125	0	PSD	chr10	104162436	0.0183931	0.933039	0.933085	0.0183931	0.28315
A_23_P138524	0.00555684	CPXM2	chr10	125505253	0.0184447	0.427279	0.427726	0.0184447	0.28315
A_21_P0014619	0	LOC101928953	chr8	145720183	0.267109	0.018456	0.0189429	0.018456	0.28315
A_24_P307572	0.00212267	ANKRD13A	chr12	110456217	0.0184829	0.195619	0.196369	0.0184829	0.28315
A_33_P3211213	0.0340219	TSEN34	chr19	54697461	0.0185149	0.789455	0.789598	0.0185149	0.28315
A_21_P0000766	0.011201	TEKT4P2	chr21	9968517	0.175509	0.0185207	0.0167783	0.0185207	0.28315
A_33_P3323486	0	#N/A	chr11	55235135	0.0185498	0.717406	0.717599	0.0185498	0.28315
A_24_P102315	0.0455421	KIAA1755	chr20	36839265	0.0910166	0.0185784	0.01905	0.0185784	0.28315
A_33_P3270509	0.0324049	SIAH1	chr16	48395444	0.0186033	0.575217	0.575626	0.0186033	0.28315
A_23_P42868	0	IGFBP1	chr7	45932966	0.28315	0.0186071	0.0190887	0.0186071	0.28315
A_24_P210569	0	SCG3	chr15	52012297	0.28315	0.0186102	0.0191083	0.0186102	0.28315
A_33_P3383871	0	FEM1C	chr5	114856688	0.138528	0.0186119	0.0190919	0.0186119	0.28315
A_19_P00812190	0.0322892	XLOC_l2_000297	chr1	89887134	0.0186242	0.771281	0.771469	0.0186242	0.28315
A_23_P402000	0.00490583	ZNF527	chr19	37883632	0.281959	0.0186629	0.0192155	0.0186629	0.28315
A_23_P170186	0.0443384	OPLAH	chr8	145106261	0.0186949	0.654676	0.661237	0.0186949	0.28315
A_33_P3223243	0.0388147	ST7L	chr1	113160689	0.0187237	0.59429	0.594629	0.0187237	0.28315
A_33_P3208970	0.00800094	ZNF683	chr1	26688187	0.28315	0.0187536	0.0243701	0.0187536	0.28315
A_23_P390443	0.034877	SHISA7	chr19	55941121	0.0188369	0.35408	0.354712	0.0188369	0.28315
A_33_P3416043	0.0103214	#N/A	chr12	55678222	0.0188713	0.655024	0.655327	0.0188713	0.28315
A_23_P353056	0.0249953	C2CD2L	chr11	118987673	0.0363991	0.0188927	0.0186068	0.0188927	0.28315
A_23_P6223	0.00975296	SCAF4	chr21	33044126	0.0354829	0.0189168	0.019453	0.0189168	0.28315
A_33_P3355474	0.0563174	#N/A	chr7	099831282	0.0189267	0.0459407	0.0466377	0.0189267	0.28315
A_33_P3305780	0.0038456	CCNI2	chr5	132089727	0.0189383	0.28258	0.2832	0.0189383	0.28315
A_23_P55281	0.0125572	HOXB7	chr17	46685048	0.279846	0.0190039	0.0198928	0.0190039	0.28315
A_23_P92520	0.0245354	ANP32C	chr4	165118708	0.0190545	0.12608	0.12705	0.0190545	0.28315
A_33_P3370132	0	TNPO3	chr7	128607418	0.105478	0.0190974	0.014639	0.0190974	0.28315
A_23_P420373	0.0370971	DNMT3A	chr2	25504453	0.0191756	0.449729	0.45021	0.0191756	0.28315
A_33_P3323323	0.0619791	ZNF497	chr19	58865784	0.019187	0.210873	0.211733	0.019187	0.28315
A_23_P13344	0.00390434	EEF1G	chr11	62327560	0.0191966	0.0332764	0.0339167	0.0191966	0.28315
A_23_P501538	0	HOXA3	chr7	27146830	0.0192069	0.396833	0.397467	0.0192069	0.28315
A_33_P3215178	0.016137	PIGQ	chr16	632976	0.019247	0.0253276	0.0259106	0.019247	0.28315
A_21_P0000048	0.0192119	DISC1	chr1	232095190	0.0192906	0.122337	0.12312	0.0192906	0.28315
A_32_P128310	0.0625956	CDKAL1	chr6	21000518	0.0298158	0.0192972	0.019825	0.0192972	0.28315
A_23_P328600	0.00637076	SLC8B1	chr12	113737050	0.0193024	0.575539	0.57586	0.0193024	0.28315
A_33_P3304655	0	LTBP1	chr2	33590413	0.0193088	0.795765	0.795918	0.0193088	0.28315
A_33_P3257030	0.0518125	P3H4	chr17	39958266	0.0194451	0.734723	0.73489	0.0194451	0.28315
A_24_P111912	0.0298016	FAM172A	chr5	92953995	0.28315	0.0195072	0.0200314	0.0195072	0.28315
A_23_P118633	0.0718624	SPATA20	chr17	48632985	0.0195502	0.393286	0.753013	0.0195502	0.28315
A_24_P125881	0.0527835	DGCR2	chr22	19023859	0.0195505	0.910004	0.910066	0.0195505	0.28315
A_23_P250644	0.00181284	CDKN2AIPNL	chr5	133738492	0.141579	0.0196225	0.0201164	0.0196225	0.28315
A_32_P194246	0.0638414	CLEC16A	chr16	11275765	0.0196498	0.201567	0.202418	0.0196498	0.28315
A_33_P3388357	0.0556707	WDR87	chr19	38375641	0.0196617	0.606423	0.606771	0.0196617	0.28315
A_23_P254852	0.00751775	OTOF	chr2	26680157	0.28315	0.0196697	0.0202115	0.0196697	0.28315
A_33_P3248354	0	OLFM1	chr9	137987788	0.28315	0.0196799	0.0202277	0.0196799	0.28315
A_24_P152468	0	LOC100128364	chr7	45118320	0.0196807	0.567686	0.568038	0.0196807	0.28315
A_33_P3372251	0	HOMER1	chr5	78668518	0.235106	0.019704	0.0202961	0.019704	0.28315
A_33_P3283709	0.0617376	#N/A	chr19	15932862	0.0197111	0.947447	0.947362	0.0197111	0.28315
A_23_P18317	0.0125997	SLC41A3	chr3	125725329	0.0197454	0.195823	0.196604	0.0197454	0.28315
A_33_P3240578	0	MLLT4-AS1	chr6	168224787	0.28315	0.0197821	0.0202707	0.0197821	0.28315
A_33_P3314091	0.00733778	#N/A	chr9	5114719	0.28315	0.0197939	0.0203156	0.0197939	0.28315
A_32_P84242	2.31272e-05	FAM169A	chr5	74073811	0.0198338	0.559987	0.560374	0.0198338	0.28315
A_21_P0007463	0.00886357	lnc-CPSF7-2	chr11	61239789	0.279594	0.0198621	0.0204897	0.0198621	0.28315
A_23_P163195	0.0552618	LRFN5	chr14	42360885	0.0198877	0.876031	0.876183	0.0198877	0.28315
A_23_P57036	0.019584	CD40	chr20	44757581	0.019898	0.409416	0.409907	0.019898	0.28315
A_33_P3247540	0.0146996	LOC389834	chr21	9921687	0.263001	0.0199143	0.0079607	0.0199143	0.28315
A_33_P3403075	0.00187915	PRR11	chr17	57278961	0.0199491	0.565416	0.565789	0.0199491	0.28315
A_21_P0011438	0.0298788	XLOC_l2_005198	chr16	34329487	0.0199584	0.922358	0.922426	0.0199584	0.28315
A_33_P3252191	0	#N/A	chr2	046238044	0.282551	0.0199708	0.0205474	0.0199708	0.28315
A_33_P3334743	0.0258469	RAPGEF2	chr4	160263014	0.0199744	0.220937	0.221766	0.0199744	0.28315
A_33_P3221443	0.0111788	ZNF254	chr19	24312428	0.073092	0.0199752	0.0205966	0.0199752	0.28315
A_33_P3376239	0.0316927	KMT2E	chr7	104754468	0.188643	0.0200169	0.0205419	0.0200169	0.28315
A_21_P0012277	0.0856201	XLOC_l2_009448	chr22	17140409	0.0200742	0.575998	0.572372	0.0200742	0.28315
A_23_P97573	0.0458679	PRPF3	chr1	150318947	0.0200793	0.610653	0.610966	0.0200793	0.28315
A_24_P394698	1.47431e-05	ORC5	chr7	103824440	0.0200838	0.806052	0.806189	0.0200838	0.28315
A_24_P411561	0	HAVCR2	chr5	156513377	0.28315	0.0200869	0.020607	0.0200869	0.28315
A_24_P388662	0	CABS1	chr4	71201774	0.28315	0.0201163	0.0206095	0.0201163	0.28315
A_33_P3227077	0.0323941	#N/A	chr15	30814556	0.0201244	0.571252	0.571616	0.0201244	0.28315
A_21_P0012362	0	XLOC_l2_009613	chr3	6004909	0.279048	0.0201312	0.0207134	0.0201312	0.28315
A_32_P220739	0.000706806	ZNF658	chr9	40771549	0.0201644	0.571388	0.571745	0.0201644	0.28315
A_23_P161769	0.0139516	FXYD2	chr11	117691003	0.0201678	0.0388047	0.0394738	0.0201678	0.28315
A_33_P3288246	0.0928193	MCC	chr5	112363058	0.0201745	0.623662	0.624002	0.0201745	0.28315
A_21_P0011219	0.0427347	LOC101928898	chr13	25498871	0.141868	0.0201777	0.0208054	0.0201777	0.28315
A_33_P3381305	0.0147965	#N/A	chr14	104670847	0.0202978	0.643676	0.643964	0.0202978	0.28315
A_23_P107313	0.0270083	SDF2	chr17	26982476	0.0203841	0.790802	0.790926	0.0203841	0.28315
A_33_P3227944	0.0667601	CRHR1-IT1	chr17	43723534	0.0658216	0.0203991	0.0209076	0.0203991	0.28315
A_24_P225679	0.00710752	IRS1	chr2	227600207	0.0204199	0.381355	0.381992	0.0204199	0.28315
A_33_P3275707	0.00296526	AP1S3	chr2	224620198	0.231199	0.0204256	0.0210117	0.0204256	0.28315
A_21_P0005157	0.0517278	lnc-DTNBP1-2	chr6	15757889	0.271338	0.0204686	0.0210902	0.0204686	0.28315
A_33_P3263317	0.0344625	#N/A	chr14	106107373	0.0204699	0.861797	0.861888	0.0204699	0.28315
A_21_P0000027	0	TRPT1	chr11	63991424	0.0204806	0.874138	0.890339	0.0204806	0.28315
A_24_P101561	0.0775922	#N/A	chr4	184567638	0.0204995	0.590471	0.590802	0.0204995	0.28315
A_33_P3411741	0.0889017	SIDT2	chr11	117063914	0.0205245	0.900045	0.90011	0.0205245	0.28315
A_32_P152696	0.0628237	#N/A	chr9	022155709	0.0205384	0.123524	0.641511	0.0205384	0.28315
A_32_P780862	0.0273463	BMP8B	chr1	40240526	0.0205468	0.104562	0.105448	0.0205468	0.28315
A_32_P103291	0.0436079	SMYD3	chr1	245912856	0.0206024	0.0340361	0.03468	0.0206024	0.28315
A_24_P358164	0.0251879	RPSAP9	chr9	79014052	0.121896	0.0206194	0.0211494	0.0206194	0.28315
A_33_P3347928	0.0785446	CCNL1	chr3	156876715	0.0206217	0.314832	0.315513	0.0206217	0.28315
A_23_P122924	0.0171013	INHBA	chr7	41729305	0.28315	0.0206413	0.0207475	0.0206413	0.28315
A_33_P3398401	0.00132609	CRBN	chr3	3191790	0.28315	0.0206529	0.021199	0.0206529	0.28315
A_23_P2645	0.0020997	SDS	chr12	113830767	0.262159	0.0207112	0.0213523	0.0207112	0.28315
A_21_P0004724	0	lnc-F13A1-4	chr6	6759204	0.0611567	0.0207122	0.0213273	0.0207122	0.28315
A_24_P941708	0	RUFY2	chr10	70137124	0.0207356	0.869644	0.869737	0.0207356	0.28315
A_33_P3367361	0.0927232	FAM107B	chr10	14560784	0.229019	0.0207679	0.0212955	0.0207679	0.28315
A_24_P389491	0	COQ4	chr9	131095778	0.0207978	0.884604	0.884684	0.0207978	0.28315
A_19_P00801041	0.00845931	GNASAS	chr20	57402346	0.0208352	0.552133	0.552527	0.0208352	0.28315
A_33_P3253707	0.0757563	LRR1	chr14	50081313	0.0208481	0.406316	0.406865	0.0208481	0.28315
A_33_P3542911	0.0180898	SNAR-C4	#N/A	#N/A	0.0208613	0.761653	0.761838	0.0208613	0.28315
A_23_P154585	0	SNX21	chr20	44470290	0.16961	0.0208919	0.0214607	0.0208919	0.28315
A_33_P3330546	0.0176076	ZNF746	chr7	149191520	0.169983	0.0208954	0.0214253	0.0208954	0.28315
A_33_P3212112	0.0741274	SLC12A6	chr15	34522316	0.0208971	0.363173	0.363776	0.0208971	0.28315
A_24_P350008	0.00415652	#N/A	chr7	105460053	0.0209006	0.0385747	0.0392327	0.0209006	0.28315
A_32_P109922	0.0124427	ZFAT	chr8	135490097	0.283142	0.0209025	0.034924	0.0209025	0.28315
A_21_P0011155	0.0398324	XLOC_l2_003820	chr13	90214199	0.189559	0.0209126	0.0215125	0.0209126	0.28315
A_33_P3567512	0.00261421	#N/A	chr13	32526757	0.0209193	0.504671	0.505088	0.0209193	0.28315
A_33_P3344477	0.0540544	FERMT2	chr14	53324082	0.0209213	0.523642	0.52402	0.0209213	0.28315
A_33_P3234317	0	RRAS2	chr11	14299538	0.28315	0.0209214	0.021454	0.0209214	0.28315
A_23_P148737	0	MYBPH	chr1	203137019	0.0209305	0.851446	0.818381	0.0209305	0.28315
A_21_P0011323	0.00139479	STARD9	chr15	42961534	0.162349	0.0209467	0.0215745	0.0209467	0.28315
A_21_P0011343	0.0423053	LOC100128108	chr15	102284678	0.225546	0.020994	0.0215739	0.020994	0.28315
A_33_P3326382	0.0440334	STX1B	chr16	31001280	0.240724	0.0210183	0.0216233	0.0210183	0.28315
A_33_P3304748	0	#N/A	chr8	000149881	0.0210466	0.512658	0.488525	0.0210466	0.28315
A_33_P3334343	0.00933004	HERC2	chr15	28413617	0.0210655	0.207209	0.207978	0.0210655	0.28315
A_23_P12680	0	PSAP	chr10	73577030	0.0571702	0.0211859	0.0217335	0.0211859	0.28315
A_23_P112666	0.0225305	FOXE3	chr1	47883514	0.272548	0.0212045	0.0297466	0.0212045	0.28315
A_33_P3277437	0	ERI2	chr16	20809108	0.0212148	0.324775	0.326839	0.0212148	0.28315
A_23_P169838	0.00945448	SUN1	chr7	914243	0.136094	0.0212462	0.0217979	0.0212462	0.28315
A_33_P3383912	0.0454855	HLA-DRB3	#N/A	#N/A	0.021248	0.438769	0.671807	0.021248	0.28315
A_33_P3312877	0.0155218	CCDC107	chr9	35661115	0.0213007	0.932406	0.932455	0.0213007	0.28315
A_33_P3321462	0.0741744	OR5B21	chr11	58274709	0.0213122	0.555196	0.555515	0.0213122	0.28315
A_24_P19677	0.0220886	IFNLR1	chr1	24496050	0.261744	0.0213789	0.0220212	0.0213789	0.28315
A_33_P3405349	0.0486141	C7orf43	chr7	99753492	0.021379	0.701764	0.701998	0.021379	0.28315
A_23_P64070	0.00183524	SLC25A45	chr11	65143810	0.0214042	0.930054	0.9301	0.0214042	0.28315
A_24_P162293	0.0534314	ERC1	chr12	1602323	0.0214708	0.431368	0.431884	0.0214708	0.28315
A_32_P208178	0	RPS3A	chr4	152025345	0.28315	0.0214818	0.0220207	0.0214818	0.28315
A_24_P465772	6.54301e-06	RPSAP52	chr12	66152345	0.108923	0.0214914	0.0220419	0.0214914	0.28315
A_33_P3236137	8.24452e-12	HYDIN	chr16	70941330	0.28315	0.0214915	0.0220004	0.0214915	0.28315
A_32_P154830	0	OSTM1	chr6	108363318	0.209471	0.0214921	0.0220498	0.0214921	0.28315
A_33_P3331120	3.76293e-08	HSPBAP1	chr3	122473876	0.0214953	0.871472	0.871703	0.0214953	0.28315
A_23_P163216	0.066434	ATP8B4	chr15	50151289	0.28315	0.0215717	0.0221543	0.0215717	0.28315
A_23_P41716	0.0085885	GNB2L1	chr5	180668610	0.0215749	0.32495	0.325561	0.0215749	0.28315
A_33_P3234292	0.0940671	CD244	chr1	160803901	0.0216335	0.125984	0.126916	0.0216335	0.28315
A_23_P145376	0.0696656	MAPK13	chr6	36106750	0.0357402	0.0216474	0.0221963	0.0216474	0.28315
A_33_P3386775	0.0361274	ADAM11	chr17	42857869	0.0216685	0.34123	0.341897	0.0216685	0.28315
A_23_P152028	6.98285e-08	TRIP4	chr15	64747270	0.0217266	0.936207	0.936248	0.0217266	0.28315
A_23_P362694	0.0270532	FDCSP	chr4	71099918	0.021746	0.498849	0.499349	0.021746	0.28315
A_33_P3311046	0.0188746	OR2M7	chr1	248486991	0.0217613	0.377486	0.378053	0.0217613	0.28315
A_23_P56659	0.0658131	DQX1	chr2	74745410	0.021764	0.13017	0.131147	0.021764	0.28315
A_23_P55127	0	ADPRM	chr17	10608748	0.0217844	0.26647	0.267168	0.0217844	0.28315
A_33_P3789056	0.020457	PIK3CD-AS1	chr1	9712762	0.0218493	0.234603	0.235372	0.0218493	0.28315
A_33_P3339231	4.30528e-07	UBN2	chr7	138992885	0.28315	0.021874	0.022413	0.021874	0.28315
A_23_P117933	0.0689664	GCSH	chr16	81116042	0.200264	0.0219944	0.0225561	0.0219944	0.28315
A_23_P69179	0.0417654	P3H2	chr3	189674703	0.0220047	0.631169	0.631428	0.0220047	0.28315
A_23_P64243	0.0715201	UPK2	chr11	118828018	0.0220697	0.951456	0.959984	0.0220697	0.28315
A_33_P3418726	0.00676239	ZNF592	chr15	85349427	0.0220824	0.240743	0.241509	0.0220824	0.28315
A_23_P14165	0	GPR18	chr13	99907259	0.28315	0.0220931	0.0226518	0.0220931	0.28315
A_23_P61426	0.0190553	MSRA	chr8	10286295	0.0221174	0.325966	0.326159	0.0221174	0.28315
A_23_P503059	0.0696152	CNTN5	chr11	100221580	0.0221365	0.87623	0.876186	0.0221365	0.28315
A_23_P212508	0	TF	chr3	133495990	0.28315	0.0221716	0.0231287	0.0221716	0.28315
A_33_P3700860	0.0133428	KIAA1661	chr22	45373849	0.0550521	0.0221754	0.0228336	0.0221754	0.28315
A_23_P300905	0.0722635	CCNY	chr10	35858729	0.0222091	0.570902	0.571188	0.0222091	0.28315
A_33_P3240200	0.0949124	DPCD	chr10	103369350	0.0222156	0.691459	0.691003	0.0222156	0.28315
A_23_P426021	0.0298944	SEL1L3	chr4	25749158	0.131865	0.0222518	0.0228221	0.0222518	0.28315
A_33_P3269879	0.00847349	FAM160B2	chr8	21960596	0.0222883	0.729201	0.729425	0.0222883	0.28315
A_23_P208674	0.0548665	EMC10	chr19	50986430	0.0223337	0.115461	0.116329	0.0223337	0.28315
A_33_P3407400	0	SPEF2	chr5	35670285	0.0223339	0.0668652	0.06777	0.0223339	0.28315
A_33_P3222218	0.03516	NEURL1B	chr5	172113239	0.02234	0.467224	0.467699	0.02234	0.28315
A_23_P64232	0.0011531	ZPR1	chr11	116649613	0.0223514	0.430604	0.431121	0.0223514	0.28315
A_33_P3328837	0	#N/A	chr17	41321982	0.0223541	0.0921838	0.0929866	0.0223541	0.28315
A_24_P365015	0	HOXB13	chr17	46802203	0.28315	0.0223826	0.0228889	0.0223826	0.28315
A_23_P61171	0.0850281	KCNG2	chr18	77659406	0.0223885	0.40359	0.404139	0.0223885	0.28315
A_24_P329924	0.0443044	SIK3	chr11	116714247	0.0224208	0.245117	0.245873	0.0224208	0.28315
A_23_P131074	0.0190282	THEG	chr19	362184	0.0224695	0.281289	0.281933	0.0224695	0.28315
A_33_P3420500	0.000271197	ZDHHC20	chr13	21928107	0.0839418	0.0224996	0.0230164	0.0224996	0.28315
A_23_P63660	0	FAM213A	chr10	82191890	0.268885	0.0225499	0.0231248	0.0225499	0.28315
A_21_P0000049	0.0571231	DISC1	chr1	232144858	0.0226021	0.366449	0.367089	0.0226021	0.28315
A_23_P155989	0.000393042	CENPK	chr5	64813872	0.28315	0.0226208	0.0232119	0.0226208	0.28315
A_32_P31182	0.0246245	RPL7	chr8	74202885	0.266979	0.0226213	0.023172	0.0226213	0.28315
A_23_P114883	0.0140166	FMOD	chr1	203309874	0.177449	0.0226306	0.023255	0.0226306	0.28315
A_21_P0010242	0.0474272	lnc-DYRK1A-1	chr21	38667390	0.27603	0.0226439	0.0231591	0.0226439	0.28315
A_33_P3350658	0.0237893	LMX1A	chr1	165173170	0.206565	0.0226595	0.0233515	0.0226595	0.28315
A_32_P79492	0.0791867	JRK	chr8	143761505	0.068726	0.0226708	0.0231883	0.0226708	0.28315
A_33_P3282075	0	SP6	chr17	45922339	0.0226953	0.727689	0.727823	0.0226953	0.28315
A_33_P3347193	0.0401585	VSTM2A	chr7	54617657	0.0227229	0.189883	0.190636	0.0227229	0.28315
A_33_P3252394	0.0293662	GADD45G	chr9	92221400	0.0227395	0.468528	0.468955	0.0227395	0.28315
A_21_P0013474	0	#N/A	chr8	43349830	0.28315	0.022789	0.0234547	0.022789	0.28315
A_24_P397584	0.0428969	TBCC	chr6	42712911	0.2826	0.0227917	0.0233757	0.0227917	0.28315
A_24_P49447	0.0797388	RIC1	chr9	5775976	0.28315	0.0228162	0.0233658	0.0228162	0.28315
A_23_P27147	1.77822e-08	ANAPC11	chr17	79858019	0.0228459	0.394219	0.400784	0.0228459	0.28315
A_33_P3372840	0.00239809	CXCL12	chr10	44871424	0.0228488	0.93773	0.926599	0.0228488	0.28315
A_33_P3388147	0.00150135	CHRNA3	chr15	78885512	0.28315	0.0228492	0.0235073	0.0228492	0.28315
A_33_P3285277	0.00689823	CACNB2	chr10	18787305	0.271003	0.0228859	0.0235741	0.0228859	0.28315
A_33_P3346526	0.0734934	#N/A	chr4	049564457	0.0228901	0.582941	0.583316	0.0228901	0.28315
A_33_P3379801	0.00311022	DNAAF2	chr14	50100655	0.0229465	0.380352	0.381004	0.0229465	0.28315
A_33_P3303762	0.00630253	TTC23L	chr5	34864592	0.28315	0.0229632	0.0236071	0.0229632	0.28315
A_24_P852756	0.0323061	HLA-DQA2	chr6	32714597	0.143809	0.0229722	0.0494876	0.0229722	0.28315
A_23_P23346	0.055442	MLLT11	chr1	151040758	0.0229747	0.304395	0.305045	0.0229747	0.28315
A_24_P359405	0.00929919	DTX3	chr12	58001137	0.022978	0.31991	0.320626	0.022978	0.28315
A_33_P3370226	0	RPL7	chr8	74204068	0.28315	0.0229866	0.0235409	0.0229866	0.28315
A_23_P1292	0.00930092	ERCC6	chr10	50666865	0.023015	0.291418	0.292102	0.023015	0.28315
A_23_P12343	0	GSTM3	chr1	110279673	0.0735712	0.0231249	0.139126	0.0231249	0.28315
A_33_P3334515	0.000534896	NDRG2	chr14	21484991	0.0231361	0.906783	0.906913	0.0231361	0.28315
A_33_P3260575	0.057628	CERCAM	chr9	131199564	0.0231537	0.0573599	0.0571948	0.0231537	0.28315
A_33_P3369550	0.0579778	SRSF11	chr1	70716305	0.023219	0.611353	0.611638	0.023219	0.28315
A_33_P3264193	0	OR2D2	chr11	6912870	0.28315	0.0232423	0.0238797	0.0232423	0.28315
A_32_P33114	0.0997197	KLB	chr4	39452931	0.0232517	0.864299	0.864442	0.0232517	0.28315
A_23_P15619	0.0109245	PRAC1	chr17	46799721	0.0655765	0.0232629	0.0239325	0.0232629	0.28315
A_23_P19020	0.0303107	SNCAIP	chr5	121799361	0.241195	0.0232879	0.0238159	0.0232879	0.28315
A_33_P3413759	0.0365188	ACER2	chr9	19424730	0.0233094	0.821376	0.821483	0.0233094	0.28315
A_33_P3310475	0	SEPT11	chr4	77959708	0.0233293	0.380185	0.380735	0.0233293	0.28315
A_24_P381499	0.0717139	GLIPR1L2	chr12	75816720	0.0233329	0.485372	0.485863	0.0233329	0.28315
A_23_P201747	0.00334862	PADI2	chr1	17393823	0.106292	0.0233988	0.0510855	0.0233988	0.28315
A_23_P152002	0.00195091	BCL2A1	chr15	80263195	0.28315	0.0234144	0.0239692	0.0234144	0.28315
A_33_P3279871	0.00560805	#N/A	chr19	21838600	0.187217	0.0234283	0.0240545	0.0234283	0.28315
A_33_P3209537	0.0449026	EBF4	chr20	2740322	0.0234519	0.0941965	0.0950518	0.0234519	0.28315
A_33_P3221333	0.00173081	#N/A	chr11	56365553	0.0234872	0.443567	0.444137	0.0234872	0.28315
A_33_P3221665	2.51199e-08	KIF21B	chr1	200943908	0.28315	0.023503	0.0241761	0.023503	0.28315
A_33_P3390349	0	VAV2	chr9	136655191	0.265771	0.0235065	0.0241564	0.0235065	0.28315
A_32_P49508	0.0398549	HMGCLL1	chr6	55299829	0.0235166	0.805702	0.805857	0.0235166	0.28315
A_23_P27239	0.035798	OR1D2	chr17	2995686	0.110692	0.0235353	0.0242	0.0235353	0.28315
A_23_P259611	0	NME8	chr7	37939881	0.023545	0.610622	0.453041	0.023545	0.28315
A_33_P3390843	0.00995981	LINC00552	chr13	114451545	0.0235674	0.381582	0.382279	0.0235674	0.28315
A_23_P69720	0	ANXA5	chr4	122589538	0.0235917	0.194606	0.195335	0.0235917	0.28315
A_23_P128215	0.00624777	SOCS2	chr12	93969799	0.023598	0.387029	0.387557	0.023598	0.28315
A_24_P626951	0.0352606	#N/A	chr2	89399588	0.0236038	0.0472728	0.0480437	0.0236038	0.28315
A_33_P3294801	0.0117695	#N/A	chr17	80534685	0.28315	0.0236334	0.0241931	0.0236334	0.28315
A_23_P130677	2.61209e-05	C19orf80	chr19	11352360	0.0758052	0.0236427	0.0242961	0.0236427	0.28315
A_33_P3392952	0	FOXK2	chr17	80562366	0.0236617	0.964643	0.964632	0.0236617	0.28315
A_33_P3358898	0.0501319	SSC5D	chr19	56030351	0.0236749	0.605225	0.605564	0.0236749	0.28315
A_33_P3226710	0.0376811	C7orf13	chr7	156432812	0.28315	0.0237265	0.0244036	0.0237265	0.28315
A_23_P124300	0.0688057	BCO1	chr16	81323976	0.0838879	0.0237595	0.0244144	0.0237595	0.28315
A_33_P3351920	0.0198238	#N/A	#N/A	#N/A	0.023771	0.202318	0.203175	0.023771	0.28315
A_23_P317691	0.0137759	UIMC1	chr5	176332000	0.267584	0.0237945	0.0243428	0.0237945	0.28315
A_33_P3268649	0.0225432	SLC2A11	chr22	24217368	0.0238204	0.952213	0.952247	0.0238204	0.28315
A_24_P65121	0.0766533	TTC23	chr15	99701995	0.159835	0.0238271	0.0244443	0.0238271	0.28315
A_24_P370970	0.0419504	NSL1	chr1	212957817	0.0238482	0.419897	0.420407	0.0238482	0.28315
A_33_P3271226	0.0769819	OR5T3	chr11	56020613	0.0238571	0.583194	0.583567	0.0238571	0.28315
A_21_P0000234	0	SNORD38B	chr1	45244071	0.0238653	0.366312	0.366941	0.0238653	0.28315
A_33_P3306973	0	#N/A	chr12	007590340	0.0238693	0.788546	0.788693	0.0238693	0.28315
A_24_P303815	0	UHRF2	chr9	6506080	0.0238752	0.661065	0.661512	0.0238752	0.28315
A_23_P415401	0.029912	KLF9	chr9	72999896	0.188637	0.0239331	0.0244795	0.0239331	0.28315
A_33_P3234546	0	CD8B	chr2	87068958	0.0239347	0.292832	0.312355	0.0239347	0.28315
A_21_P0007223	0	LOC101927056	chr3	125546146	0.28315	0.0239716	0.0245547	0.0239716	0.28315
A_33_P3308749	0.0497816	LAMA4	chr6	112537629	0.02399	0.14775	0.14868	0.02399	0.28315
A_21_P0007220	0.0643793	#N/A	chr11	66774411	0.024002	0.522699	0.523023	0.024002	0.28315
A_32_P203430	0.0019175	ZNF30	chr19	35435800	0.28315	0.0240172	0.0246366	0.0240172	0.28315
A_33_P3412678	0.064992	DEFB112	chr6	50011349	0.0488382	0.0240262	0.0245617	0.0240262	0.28315
A_32_P174365	0.0146978	SATB2	chr2	200134506	0.0519541	0.0240874	0.0247213	0.0240874	0.28315
A_23_P330461	0.0280538	TMC4	chr19	54664278	0.0241105	0.814113	0.814665	0.0241105	0.28315
A_32_P170444	0.00653652	SUB1	chr5	32603930	0.0241726	0.143544	0.144435	0.0241726	0.28315
A_33_P3287680	0.00695407	SMCO1	chr3	196233970	0.0242004	0.393802	0.394372	0.0242004	0.28315
A_23_P427622	0.00409905	SPPL3	chr12	121205342	0.0242114	0.260749	0.261551	0.0242114	0.28315
A_23_P143734	0	CYP2D6	chr22	42523968	0.0242482	0.536869	0.537253	0.0242482	0.28315
A_24_P195794	0.0236234	#N/A	chr17	45236838	0.28315	0.024255	0.024818	0.024255	0.28315
A_23_P103672	0.000632656	NES	chr1	156638900	0.0243078	0.610878	0.616435	0.0243078	0.28315
A_33_P3363254	0	#N/A	chr2	131449816	0.024329	0.681576	0.681828	0.024329	0.28315
A_32_P85813	0.0246869	RAP1GDS1	chr4	99364725	0.28315	0.0243524	0.0249273	0.0243524	0.28315
A_23_P41025	0	GNL3	chr3	52728321	0.254807	0.0243762	0.0249588	0.0243762	0.28315
A_23_P218047	0.0339757	KRT5	chr12	52908681	0.0243795	0.702718	0.702971	0.0243795	0.28315
A_33_P3239123	0	PPIH	chr1	43124981	0.28315	0.0243809	0.0250334	0.0243809	0.28315
A_33_P3378354	0.0694324	GUCY1B2	chr13	51589613	0.0243888	0.835843	0.835951	0.0243888	0.28315
A_23_P48803	0.0111279	TMOD2	chr15	52101182	0.0243911	0.447951	0.448531	0.0243911	0.28315
A_33_P3315263	0.0767731	KRT79	chr12	53215380	0.0244012	0.59333	0.593638	0.0244012	0.28315
A_23_P111804	0.0378808	PARP12	chr7	139724005	0.0244802	0.789719	0.789871	0.0244802	0.28315
A_23_P251916	0	RMDN1	chr8	87484679	0.28315	0.024497	0.0250475	0.024497	0.28315
A_33_P3237220	0.00935484	FBXO24	chr7	100198679	0.0245358	0.172698	0.173578	0.0245358	0.28315
A_33_P3363500	0	#N/A	chr22	022645324	0.0245366	0.95134	0.951376	0.0245366	0.28315
A_23_P250619	0	ZDHHC14	chr6	158094469	0.0245569	0.457048	0.449529	0.0245569	0.28315
A_24_P349636	0.000889866	#N/A	chr17	49580097	0.271411	0.0245795	0.025146	0.0245795	0.28315
A_23_P18372	0	B3GNT5	chr3	182990933	0.28315	0.0246636	0.0252783	0.0246636	0.28315
A_24_P261734	0.0418268	SLC38A1	chr12	46577120	0.28315	0.0247252	0.0252967	0.0247252	0.28315
A_24_P383999	0.0258388	RPS3A	chr4	152024088	0.224196	0.0247454	0.0253145	0.0247454	0.28315
A_32_P61684	0.0520512	PAG1	chr8	81880292	0.28315	0.0249416	0.0254959	0.0249416	0.28315
A_24_P349743	0	RPSAP58	chr19	24010586	0.106341	0.0249798	0.0255647	0.0249798	0.28315
A_23_P255317	0.0505998	RNF14	chr5	141364394	0.0249908	0.669917	0.670165	0.0249908	0.28315
A_33_P3398196	0.0588619	USP32	chr17	58285098	0.0250251	0.75373	0.686592	0.0250251	0.28315
A_23_P86064	0	HHIPL2	chr1	222696964	0.28315	0.0250373	0.0257241	0.0250373	0.28315
A_24_P67988	0	FRMD8	chr11	65180932	0.0251755	0.714786	0.714997	0.0251755	0.28315
A_24_P83586	2.89591e-08	MMACHC	chr1	45976403	0.0251774	0.0962955	0.0971454	0.0251774	0.28315
A_21_P0011867	0.0527435	XLOC_l2_007656	chr2	176881980	0.0252123	0.490873	0.496861	0.0252123	0.28315
A_33_P3238148	0	LRRD1	chr7	91808677	0.28315	0.025243	0.0258445	0.025243	0.28315
A_24_P122732	0.00344716	SLC41A1	chr1	205758434	0.28315	0.0252796	0.0258733	0.0252796	0.28315
A_32_P71113	0.0119372	SCAI	chr9	127705207	0.28315	0.0252839	0.0258608	0.0252839	0.28315
A_24_P201367	0.0440904	LDB3	chr10	88452322	0.0252948	0.646168	0.651383	0.0252948	0.28315
A_33_P3415124	0	DNAH10OS	chr12	124418849	0.280344	0.0253616	0.0260298	0.0253616	0.28315
A_24_P186065	0	DHFRL1	chr3	93777204	0.0253933	0.357538	0.358153	0.0253933	0.28315
A_33_P3718274	0	LOC285629	chr5	160359288	0.0254332	0.749735	0.749812	0.0254332	0.28315
A_24_P161233	0.0448929	#N/A	chr2	189092370	0.0254936	0.744828	0.745036	0.0254936	0.28315
A_33_P3243138	0	SELV	chr19	40009729	0.202688	0.0254958	0.0261713	0.0254958	0.28315
A_32_P46981	0.0133835	HSBP1L1	chr18	77726642	0.0821684	0.0255205	0.0260782	0.0255205	0.28315
A_23_P217068	0.0278822	RPL12	chr9	130210191	0.166915	0.0255542	0.0261193	0.0255542	0.28315
A_21_P0012353	0.0248653	#N/A	chr22	24400230	0.250443	0.0255615	0.0261103	0.0255615	0.28315
A_33_P3252695	0.0836133	CYTL1	chr4	5018622	0.0255885	0.358864	0.359446	0.0255885	0.28315
A_21_P0000505	0.0558138	CXADRP3	chr18	14478157	0.0255996	0.424988	0.425565	0.0255996	0.28315
A_23_P61050	0.00788052	MLKL	chr16	74706038	0.0256018	0.867973	0.868064	0.0256018	0.28315
A_33_P3236646	0	MIA3	chr1	222839087	0.0256285	0.589906	0.590242	0.0256285	0.28315
A_24_P401870	0.0426051	C9orf139	chr9	139930882	0.28315	0.0256309	0.0261939	0.0256309	0.28315
A_33_P3247890	0	#N/A	chr14	22111732	0.244231	0.0256441	0.0263379	0.0256441	0.28315
A_23_P252201	0	EAF2	chr3	121591565	0.0256956	0.721369	0.72159	0.0256956	0.28315
A_24_P944640	0	EPB41L5	chr2	120936186	0.28315	0.0257217	0.0264124	0.0257217	0.28315
A_24_P56317	0.0336789	MBNL2	chr13	98046226	0.27283	0.0257543	0.0263135	0.0257543	0.28315
A_21_P0008460	0	#N/A	chr14	73929235	0.28315	0.025766	0.0263445	0.025766	0.28315
A_23_P161507	0.0171083	MTL5	chr11	68475010	0.0257685	0.331212	0.331847	0.0257685	0.28315
A_23_P422911	0.0403528	HS6ST3	chr13	97491648	0.240147	0.025795	0.0264927	0.025795	0.28315
A_33_P3345663	0.0695826	PPP1R21	chr2	48707094	0.0258016	0.752294	0.752473	0.0258016	0.28315
A_33_P3414683	0.0555013	KIFC2	chr8	145694875	0.0285012	0.0258465	0.0265243	0.0258465	0.28315
A_24_P73943	0.0315335	COX11	chr17	53038762	0.0259159	0.148151	0.149099	0.0259159	0.28315
A_33_P3244369	0	GXYLT1P3	chr9	42494551	0.259212	0.0259239	0.0266197	0.0259239	0.28315
A_33_P3243929	0	FLJ42022	chr15	74937721	0.0259323	0.91668	0.91674	0.0259323	0.28315
A_23_P88731	0	RAD51	chr15	41023607	0.28315	0.0259553	0.0266475	0.0259553	0.28315
A_23_P57020	0.00286065	GTSF1L	chr20	42355366	0.28315	0.0259598	0.0285089	0.0259598	0.28315
A_24_P342591	0.0401717	RERE	chr1	8413045	0.0259752	0.913856	0.913891	0.0259752	0.28315
A_23_P31840	0	EEF1D	chr8	144662715	0.28315	0.026003	0.0265865	0.026003	0.28315
A_33_P3394183	0	ZNF324B	chr19	58969098	0.12642	0.0260037	0.0266212	0.0260037	0.28315
A_24_P259154	0.0235219	TUBA3FP	chr22	21363547	0.0260267	0.680273	0.680592	0.0260267	0.28315
A_33_P3407672	0.0225726	KRTAP22-1	chr21	31973553	0.185617	0.0260716	0.0267689	0.0260716	0.28315
A_23_P48628	0.038407	ZBTB25	chr14	64953889	0.0261498	0.739231	0.73943	0.0261498	0.28315
A_21_P0000530	0.025746	LRRC75A-AS1	chr17	16344470	0.0261851	0.403978	0.404489	0.0261851	0.28315
A_33_P3376681	0	GPR139	chr16	20043102	0.0262062	0.322674	0.323331	0.0262062	0.28315
A_23_P14515	0	ACOT4	chr14	74062080	0.0262695	0.104008	0.104833	0.0262695	0.28315
A_21_P0000204	0.047339	KRTAP22-1	chr21	31973527	0.100441	0.0263159	0.0269846	0.0263159	0.28315
A_33_P3334404	0.0215167	CA6	chr1	9011597	0.0263179	0.508884	0.509308	0.0263179	0.28315
A_23_P216766	0	ISCA1	chr9	88879462	0.0263277	0.218227	0.21901	0.0263277	0.28315
A_24_P145629	0.0483382	SERINC2	chr1	31902305	0.16524	0.0263384	0.0270167	0.0263384	0.28315
A_33_P3306342	0.0114442	OR52N5	chr11	5798991	0.27931	0.0263608	0.0270203	0.0263608	0.28315
A_33_P3332724	0.0506656	ALMS1	chr2	73682362	0.0263772	0.235643	0.236502	0.0263772	0.28315
A_24_P306726	0	TPT1	chr13	45913711	0.156944	0.0264103	0.0269883	0.0264103	0.28315
A_21_P0013323	0.0402531	LOC101929463	chr7	65956040	0.026435	0.514599	0.514988	0.026435	0.28315
A_21_P0003885	0	LRPAP1	chr4	3508481	0.28315	0.0264936	0.0271748	0.0264936	0.28315
A_33_P3265855	0.0195972	PRR5-ARHGAP8	chr22	45258579	0.0264998	0.764527	0.764691	0.0264998	0.28315
A_23_P37598	0.0105178	NPTN	chr15	73853376	0.0266534	0.462354	0.462872	0.0266534	0.28315
A_24_P60972	0.0337553	TSTD2	chr9	100362808	0.0266913	0.130356	0.131234	0.0266913	0.28315
A_33_P3416376	0.014162	C19orf81	chr19	51162656	0.0266987	0.208007	0.208904	0.0266987	0.28315
A_33_P3282693	0.0501908	OR3A4P	chr17	3214592	0.0751375	0.0267164	0.0273739	0.0267164	0.28315
A_21_P0006267	0	lnc-ANKRD20A3-1	chr9	43151785	0.28315	0.026741	0.0274533	0.026741	0.28315
A_21_P0012943	0.0256447	XLOC_l2_011620	chr5	69771532	0.0267569	0.0593413	0.0602478	0.0267569	0.28315
A_24_P289726	0.0289675	PSMD3	chr17	38152574	0.0267581	0.371993	0.372583	0.0267581	0.28315
A_33_P3323607	0	CCDC129	chr7	31553759	0.0267733	0.558728	0.55907	0.0267733	0.28315
A_21_P0014171	0.0648438	C6orf62	chr6	24709881	0.0926454	0.0267924	0.0274734	0.0267924	0.28315
A_33_P3365142	0.0152896	GAD1	chr2	171693315	0.279901	0.0268077	0.0274046	0.0268077	0.28315
A_33_P3381177	0.079314	#N/A	chr22	23047245	0.0268186	0.605254	0.605671	0.0268186	0.28315
A_24_P409824	0.0732406	#N/A	chr9	101370186	0.0268334	0.412798	0.4134	0.0268334	0.28315
A_23_P354805	0.00485491	KLF12	chr13	74260392	0.28315	0.0268371	0.0274146	0.0268371	0.28315
A_24_P142118	0	THBS1	chr15	39888831	0.0268453	0.951841	0.951907	0.0268453	0.28315
A_23_P83453	0.0912779	SMARCC1	chr3	47628282	0.0268522	0.236917	0.237741	0.0268522	0.28315
A_23_P17456	0	SIRPB1	chr20	1546848	0.216198	0.0269028	0.0274742	0.0269028	0.28315
A_33_P3404601	2.65743e-05	C2	chr6	31912555	0.192961	0.0269478	0.0275946	0.0269478	0.28315
A_23_P67648	0.0440453	CAPNS1	chr19	36640809	0.0269902	0.327632	0.324856	0.0269902	0.28315
A_33_P3381117	0.0181222	LOC100128563	chr2	240269754	0.186853	0.0270072	0.0276398	0.0270072	0.28315
A_23_P163639	0.0354745	ANKRD11	chr16	89334490	0.0270578	0.720978	0.721185	0.0270578	0.28315
A_23_P154708	0.0664602	HAO1	chr20	7863975	0.0270624	0.205348	0.206243	0.0270624	0.28315
A_23_P334173	0.0350906	LY75	chr2	160660247	0.28315	0.0270868	0.0276726	0.0270868	0.28315
A_33_P3315243	0.00127093	PRR29	chr17	62080413	0.123775	0.0271025	0.0277841	0.0271025	0.28315
A_24_P152398	0.0761331	TP53AIP1	chr11	128807590	0.0271398	0.526527	0.532491	0.0271398	0.28315
A_24_P208345	0.0881976	SLC45A3	chr1	205627096	0.0271537	0.643005	0.630921	0.0271537	0.28315
A_23_P33168	0.026453	SLC18A1	chr8	20002919	0.113189	0.0271608	0.027724	0.0271608	0.28315
A_23_P141680	0.0433729	BCAS3	chr17	59152328	0.0271609	0.254506	0.25534	0.0271609	0.28315
A_21_P0014387	0.0417127	RFX2	chr19	6190433	0.212875	0.0271783	0.0278758	0.0271783	0.28315
A_33_P3418371	0.0591686	EPWW6493	chr19	2294966	0.0272003	0.259961	0.260679	0.0272003	0.28315
A_21_P0013320	0.00665438	XLOC_l2_013873	chr7	65849712	0.0272204	0.85012	0.850231	0.0272204	0.28315
A_24_P272548	0	#N/A	chr12	112740403	0.0272244	0.25357	0.254277	0.0272244	0.28315
A_21_P0000585	0	TRAPPC1	chr17	7833722	0.0272501	0.290358	0.303198	0.0272501	0.28315
A_33_P3337831	0.0516122	HEATR1	chr1	236766319	0.027269	0.605611	0.60596	0.027269	0.28315
A_23_P259272	0.0188836	WSB2	chr12	118470837	0.0273112	0.443103	0.443565	0.0273112	0.28315
A_23_P18422	0	MRPL3	chr3	131181203	0.28315	0.0273241	0.0279211	0.0273241	0.28315
A_33_P3617190	0.0329938	LOC651337	chr9	140671107	0.0273592	0.984309	0.984281	0.0273592	0.28315
A_24_P80776	0	SMIM13	chr6	11138043	0.0273989	0.792619	0.792701	0.0273989	0.28315
A_23_P410128	0.00494634	WBP2NL	chr22	42423711	0.25483	0.0274561	0.0280228	0.0274561	0.28315
A_33_P3346461	0	NAIP	chr5	68919510	0.0274841	0.125407	0.126285	0.0274841	0.28315
A_23_P92948	0	PRRC1	chr5	126874767	0.256321	0.0274984	0.0281109	0.0274984	0.28315
A_33_P3373775	0	BCL2L15	chr1	114419524	0.0275475	0.685976	0.686202	0.0275475	0.28315
A_24_P414952	2.93394e-10	TMEM168	chr7	112406317	0.0275733	0.370837	0.371458	0.0275733	0.28315
A_33_P3215193	0.0252366	NMNAT1	chr1	10041167	0.0275803	0.920811	0.920868	0.0275803	0.28315
A_33_P3294951	0.000141894	TAS2R30	chr12	11285979	0.281971	0.0275804	0.0277979	0.0275804	0.28315
A_23_P105465	0.0614122	CMKLR1	chr12	108685577	0.279526	0.0276058	0.0281886	0.0276058	0.28315
A_33_P3307363	0	LPHN2	chr1	82458036	0.28315	0.0276071	0.0282337	0.0276071	0.28315
A_33_P3218491	0.0165196	#N/A	chr19	045997517	0.0276275	0.284858	0.285622	0.0276275	0.28315
A_33_P3356366	0.00990624	#N/A	#N/A	#N/A	0.119407	0.0276293	0.0283507	0.0276293	0.28315
A_33_P3843358	0	SNORD8	chr14	21865360	0.0276455	0.443664	0.44419	0.0276455	0.28315
A_33_P3246635	0	TPTE2P1	chr13	25542430	0.22814	0.0276564	0.0282206	0.0276564	0.28315
A_33_P3259148	0.0601739	ZNF286B	chr17	18561832	0.28315	0.0276573	0.0282582	0.0276573	0.28315
A_23_P251132	0.0109783	SNTG2	chr2	1371215	0.0277122	0.164519	0.165464	0.0277122	0.28315
A_23_P112341	0.037574	RMI1	chr9	86618846	0.28315	0.0277206	0.0310848	0.0277206	0.28315
A_33_P3299634	0.0259534	OR1L6	chr9	125512044	0.0277222	0.37959	0.380281	0.0277222	0.28315
A_23_P302207	0.0726444	ZNF853	chr7	6662980	0.0995951	0.0277389	0.0284309	0.0277389	0.28315
A_24_P850428	0	#N/A	chr6	112677744	0.249112	0.027753	0.0283548	0.027753	0.28315
A_23_P340890	0.0513277	THAP3	chr1	6693309	0.0277763	0.0443888	0.0451589	0.0277763	0.28315
A_33_P3420426	0.0275472	DCAF13P3	chr15	51238166	0.28315	0.0278021	0.0284884	0.0278021	0.28315
A_23_P102965	0.00764493	BCL2L13	chr22	18211363	0.28315	0.0278113	0.0284024	0.0278113	0.28315
A_24_P20120	0	CCDC88A	chr2	55515393	0.0278181	0.269504	0.270237	0.0278181	0.28315
A_23_P214354	0	EXOC2	chr6	486031	0.0278449	0.602495	0.60282	0.0278449	0.28315
A_23_P88099	0.00228314	MCF2L	chr13	113752718	0.0278957	0.157113	0.15793	0.0278957	0.28315
A_23_P85453	0.000305613	CD244	chr1	160800458	0.027906	0.309753	0.310384	0.027906	0.28315
A_33_P3303372	0.00815734	PARD3	chr10	34620141	0.0279612	0.351864	0.352492	0.0279612	0.28315
A_23_P143559	0	CLTCL1	chr22	19167335	0.28315	0.0280026	0.0285891	0.0280026	0.28315
A_33_P3338740	0.0152795	DHH	chr12	49483267	0.28315	0.0280034	0.0286872	0.0280034	0.28315
A_33_P3305288	0.0819402	PAQR9	chr3	142681104	0.0280286	0.891636	0.891809	0.0280286	0.28315
A_24_P213783	0	RPL31	chr2	101622498	0.0280543	0.0492534	0.0499771	0.0280543	0.28315
A_33_P3406702	0	#N/A	chr12	104908183	0.204408	0.028076	0.0286577	0.028076	0.28315
A_33_P3294608	0.0203881	MVP	chr16	29859281	0.0280779	0.901756	0.901865	0.0280779	0.28315
A_33_P3360997	0.0681462	TH	chr11	2190975	0.0280807	0.134139	0.135119	0.0280807	0.28315
A_33_P3265239	0.0361874	LOC93432	chr7	141920996	0.131028	0.0280856	0.0287883	0.0280856	0.28315
A_23_P51906	0.00775069	PFDN2	chr1	161070598	0.0280858	0.8139	0.814032	0.0280858	0.28315
A_23_P168080	0.0405871	SKIV2L	chr6	31936701	0.0280865	0.470914	0.471386	0.0280865	0.28315
A_33_P3641456	0.00289794	LOC642422	chr10	1380034	0.0280945	0.657472	0.657816	0.0280945	0.28315
A_33_P3252925	0.0309606	JADE1	chr4	129796106	0.28315	0.0281035	0.0285677	0.0281035	0.28315
A_23_P44974	0	MRPL13	chr8	121408269	0.0281305	0.0589477	0.0597223	0.0281305	0.28315
A_33_P3253682	0	PPIL3	chr2	201736056	0.278137	0.0281377	0.0287254	0.0281377	0.28315
A_23_P58993	0.0220091	MOCS1	chr6	39873884	0.0282074	0.459929	0.460338	0.0282074	0.28315
A_23_P111657	0.0653673	SHH	chr7	155595960	0.0282227	0.360519	0.361164	0.0282227	0.28315
A_21_P0000055	0.049728	LYRM4	chr6	5186896	0.0282466	0.0881209	0.0889128	0.0282466	0.28315
A_23_P121596	0.0410652	PPBP	chr4	74853358	0.0283072	0.742641	0.99732	0.0283072	0.28315
A_24_P149036	0.0131277	DPYSL3	chr5	146770596	0.195234	0.0283522	0.0290552	0.0283522	0.28315
A_33_P3370615	0.0559851	#N/A	chr2	036759042	0.0283857	0.758756	0.758919	0.0283857	0.28315
A_24_P73290	0.0286051	ATP2A2	chr12	110788669	0.028391	0.72381	0.724027	0.028391	0.28315
A_32_P34920	0.0331233	FOXD1	chr5	72742495	0.0283936	0.588232	0.58854	0.0283936	0.28315
A_23_P35082	0.0414817	SESN2	chr1	28608194	0.28315	0.028409	0.0290787	0.028409	0.28315
A_24_P126210	0.0421882	MRAP	chr21	33684326	0.0284203	0.349744	0.350316	0.0284203	0.28315
A_32_P82623	0	AGBL3	chr7	134674061	0.0284319	0.970092	0.970113	0.0284319	0.28315
A_33_P3330608	0.0222278	PRAM1	chr19	8555000	0.028435	0.0378091	0.0401631	0.028435	0.28315
A_23_P128201	0.0103154	NCKAP1L	chr12	54925973	0.28315	0.0284899	0.0291182	0.0284899	0.28315
A_23_P48663	0.0494745	OTX2	chr14	57268815	0.238778	0.0285035	0.0290711	0.0285035	0.28315
A_19_P00321201	0.00794286	CRYBG3	chr3	97583121	0.233562	0.0285228	0.0291483	0.0285228	0.28315
A_33_P3345504	0.0531222	RC3H2	chr9	125639810	0.0285309	0.582656	0.582963	0.0285309	0.28315
A_21_P0013254	0	#N/A	chr7	91143145	0.0285853	0.761204	0.761368	0.0285853	0.28315
A_33_P3314673	0	SYCE1L	chr16	77242376	0.28315	0.0285922	0.0292989	0.0285922	0.28315
A_23_P361381	0	DMC1	chr22	38916061	0.0286204	0.925076	0.927893	0.0286204	0.28315
A_23_P257962	0.109734	GRIN1	chr9	140061886	0.028627	0.0659605	0.0668942	0.028627	0.28315
A_23_P75330	0.0218608	HNRNPF	chr10	43882102	0.28315	0.0287472	0.0293817	0.0287472	0.28315
A_23_P83751	0.097755	C11orf63	chr11	122830122	0.0287649	0.805173	0.814329	0.0287649	0.28315
A_33_P3252889	0.0643027	PHF12	chr17	27239552	0.0287669	0.882836	0.882923	0.0287669	0.28315
A_23_P347198	0.0107633	SP3	chr2	174773350	0.250313	0.028785	0.029378	0.028785	0.28315
A_23_P46315	0.010871	DENND2C	chr1	115125613	0.100591	0.0288239	0.0294841	0.0288239	0.28315
A_32_P162187	0.000856635	C2	chr6	31913187	0.283149	0.0288545	0.0295131	0.0288545	0.28315
A_24_P261383	5.07494e-12	TAF1D	chr11	93469411	0.0288685	0.77248	0.772644	0.0288685	0.28315
A_33_P3385993	0.0174343	TTLL9	chr20	30527009	0.0289456	0.867216	0.864754	0.0289456	0.28315
A_23_P18246	0.0445013	XCR1	chr3	46062985	0.28315	0.0289708	0.0296504	0.0289708	0.28315
A_33_P3298775	0.00494408	PRSS57	chr19	685607	0.28315	0.029009	0.0293595	0.029009	0.28315
A_32_P384562	2.39244e-08	CROCCP3	chr1	16794256	0.28315	0.0290243	0.0297512	0.0290243	0.28315
A_33_P3319780	0.04873	PRR7	chr5	176876784	0.0290303	0.0346871	0.0352943	0.0290303	0.28315
A_33_P3234678	0.00137276	FAM74A3	chr9	40722511	0.275966	0.0290688	0.0296483	0.0290688	0.28315
A_33_P3308949	0.00599891	DBT	chr1	100652543	0.0290776	0.123628	0.124467	0.0290776	0.28315
A_33_P3347320	0.0387427	ADIRF-AS1	chr10	88725492	0.0770209	0.0290791	0.0297316	0.0290791	0.28315
A_23_P53668	0	NFYB	chr12	104511944	0.28315	0.0290855	0.0298136	0.0290855	0.28315
A_33_P3318534	0.0553947	PXYLP1	chr3	141011914	0.189872	0.0291016	0.0297188	0.0291016	0.28315
A_24_P106910	0.0223634	PTCH1	chr9	98206188	0.0291105	0.243033	0.243775	0.0291105	0.28315
A_23_P125408	4.32202e-07	DOHH	chr19	3491420	0.0291222	0.37803	0.378609	0.0291222	0.28315
A_33_P3343605	0.0288961	#N/A	chr13	021668494	0.0291308	0.584178	0.584555	0.0291308	0.28315
A_23_P12643	0.054512	AS3MT	chr10	104638748	0.0291416	0.0622521	0.0631345	0.0291416	0.28315
A_24_P50554	0	#N/A	chr4	57576536	0.28315	0.0291441	0.0297675	0.0291441	0.28315
A_32_P24709	0.050776	ZFP69	chr1	40961535	0.203937	0.0291651	0.0298447	0.0291651	0.28315
A_24_P272088	2.21109e-08	SPTB	chr14	65216731	0.171081	0.0291961	0.0235337	0.0291961	0.28315
A_33_P3347971	0.0384912	TPD52	chr8	80947166	0.275824	0.0292023	0.0298328	0.0292023	0.28315
A_23_P320261	0.0177698	DMKN	chr19	35988194	0.28315	0.02925	0.0325798	0.02925	0.28315
A_24_P686965	0.0150224	SH2D5	chr1	21046321	0.0292648	0.536104	0.536486	0.0292648	0.28315
A_23_P205697	0.0020908	DLST	chr14	75370102	0.0292739	0.655038	0.655301	0.0292739	0.28315
A_23_P163075	3.89114e-09	SLC35F4	chr14	58047976	0.28315	0.0292765	0.0299552	0.0292765	0.28315
A_21_P0014502	0	#N/A	chr13	45911432	0.280727	0.0292769	0.0298849	0.0292769	0.28315
A_33_P3592015	0.00626126	HABP4	chr9	99252704	0.0292906	0.940276	0.940314	0.0292906	0.28315
A_23_P74320	1.72998e-06	SCYL3	chr1	169822393	0.28315	0.0292943	0.0299847	0.0292943	0.28315
A_33_P3248842	0.0120498	KHDC1	chr6	74019393	0.272126	0.0292968	0.0300305	0.0292968	0.28315
A_33_P3316691	0.0451538	#N/A	chr18	014449514	0.0293168	0.666047	0.6663	0.0293168	0.28315
A_33_P3369956	0.0290794	ATXN2L	chr16	28847384	0.28315	0.0293259	0.0299595	0.0293259	0.28315
A_24_P254949	0	PGM5	chr9	70993208	0.0293328	0.931388	0.931433	0.0293328	0.28315
A_23_P161237	0	GBF1	chr10	104142491	0.0293712	0.33591	0.33658	0.0293712	0.28315
A_23_P404965	0.00480598	GNL1	chr6	30509291	0.0294359	0.81555	0.815692	0.0294359	0.28315
A_21_P0012437	0.0181957	TRANK1	chr3	36905873	0.0295038	0.39591	0.396472	0.0295038	0.28315
A_24_P203315	0	CNIH2	chr11	66050597	0.28315	0.0296037	0.0303098	0.0296037	0.28315
A_24_P37441	0.0509349	PDK1	chr2	173463273	0.270653	0.0296232	0.030244	0.0296232	0.28315
A_33_P3218316	0.0126456	VSTM2B	chr19	30055146	0.258964	0.0296317	0.0302119	0.0296317	0.28315
A_33_P3414930	0.00265386	LOC101927202	chr22	39487686	0.0296425	0.262518	0.263305	0.0296425	0.28315
A_19_P00319204	0.0465254	HHLA1	chr8	133076236	0.0296644	0.0599208	0.0608483	0.0296644	0.28315
A_24_P356916	0.0569651	SLC13A3	chr20	45187191	0.0296675	0.303948	0.304733	0.0296675	0.28315
A_33_P3317623	0.0111861	LOC284379	chr19	54102971	0.02968	0.984646	0.984658	0.02968	0.28315
A_23_P305616	0.0476959	LOC652276	chr16	2679594	0.0398499	0.029704	0.0303858	0.029704	0.28315
A_23_P134454	0.0508523	CAV1	chr7	116200742	0.0297152	0.804237	0.804163	0.0297152	0.28315
A_23_P130787	0.0291449	QPCTL	chr19	46206420	0.189629	0.0297283	0.0304021	0.0297283	0.28315
A_23_P141429	0.0194759	ABI3	chr17	47300191	0.28315	0.0297322	0.0303466	0.0297322	0.28315
A_33_P3257943	0.0511928	RPL26	chr17	8280963	0.0297417	0.160056	0.160853	0.0297417	0.28315
A_33_P3243524	0.0331106	RAPGEF6	chr5	130771703	0.147007	0.0297865	0.0303619	0.0297865	0.28315
A_32_P515431	0.0320042	LOC100132057	chr1	147904566	0.0297942	0.104304	0.105122	0.0297942	0.28315
A_23_P162846	0.0575597	LAMP1	chr13	113977667	0.029812	0.384345	0.384904	0.029812	0.28315
A_33_P3737504	7.47239e-06	DAPK1	chr9	90322215	0.28315	0.0298319	0.0304987	0.0298319	0.28315
A_23_P362046	0.0157015	TEX30	chr13	103418860	0.198028	0.0298373	0.0305028	0.0298373	0.28315
A_33_P3801477	0.0641443	SNORA37	chr18	51749027	0.0298448	0.296842	0.297608	0.0298448	0.28315
A_24_P74070	0.00865631	PARD6G	chr18	77915404	0.28315	0.029878	0.0305977	0.029878	0.28315
A_23_P153256	0	ZNF773	chr19	58019003	0.28315	0.0298916	0.0305331	0.0298916	0.28315
A_32_P184796	0	RPLP0	chr12	120635201	0.28315	0.0298948	0.0304992	0.0298948	0.28315
A_32_P216734	0.000881656	SPDYE3	chr7	99918578	0.197657	0.0299631	0.0318058	0.0299631	0.28315
A_33_P3280845	0.042692	THY1	chr11	119288946	0.0299834	0.875003	0.875136	0.0299834	0.28315
A_33_P3349843	0.00259027	#N/A	chr5	180222497	0.0299987	0.214282	0.215093	0.0299987	0.28315
A_33_P3312676	0.070531	#N/A	chr20	62859329	0.0300213	0.634869	0.635161	0.0300213	0.28315
A_23_P146004	0	CBLL1	chr7	107399807	0.0300311	0.430571	0.431069	0.0300311	0.28315
A_33_P3318796	0	FSTL3	chr19	683145	0.217366	0.0300564	0.0306941	0.0300564	0.28315
A_21_P0004498	0.00254254	lnc-CDH6-2	chr5	29169673	0.0300575	0.583555	0.5837	0.0300575	0.28315
A_33_P3270451	0.0685751	TXNDC5	chr6	7883436	0.0300625	0.912175	0.912246	0.0300625	0.28315
A_23_P356694	0.0582561	DEFB123	chr20	30037996	0.0301742	0.786353	0.78653	0.0301742	0.28315
A_23_P97677	0	MATN1	chr1	31188979	0.28315	0.0302195	0.0309408	0.0302195	0.28315
A_33_P3743508	0.00965434	LOC158435	chr9	98864127	0.030223	0.681395	0.681634	0.030223	0.28315
A_23_P500985	0.00557089	PAX7	chr1	19029764	0.133265	0.0302277	0.0309378	0.0302277	0.28315
A_32_P186731	0.0573325	ISM1	chr20	13280838	0.0302293	0.852967	0.853085	0.0302293	0.28315
A_33_P3212700	0.0114413	#N/A	chr19	058153052	0.0302364	0.520226	0.520629	0.0302364	0.28315
A_23_P117797	0.0309266	CLN6	chr15	68500008	0.0302837	0.798845	0.780957	0.0302837	0.28315
A_21_P0011810	0	XLOC_l2_007419	chr2	89087907	0.0302885	0.322472	0.323222	0.0302885	0.28315
A_33_P3293381	0	RASSF4	chr10	45478410	0.28315	0.0302904	0.0309612	0.0302904	0.28315
A_23_P414958	0.0105822	PLXNC1	chr12	94694789	0.0303014	0.851271	0.851376	0.0303014	0.28315
A_24_P212024	0.012736	#N/A	chr2	114164302	0.199058	0.03034	0.0310068	0.03034	0.28315
A_23_P214168	7.76215e-06	COL12A1	chr6	75794348	0.0303422	0.120901	0.12178	0.0303422	0.28315
A_33_P3372563	0.0271516	ABCC10	chr6	43412934	0.0303925	0.848797	0.848903	0.0303925	0.28315
A_23_P152963	0.0547939	C17orf59	chr17	8092181	0.0304116	0.748717	0.748897	0.0304116	0.28315
A_23_P154208	0.0256353	NAGK	chr2	71299850	0.0304287	0.0654348	0.0767607	0.0304287	0.28315
A_33_P3375859	0.0899223	CXCR2P1	chr2	218923959	0.0304419	0.78566	0.754787	0.0304419	0.28315
A_19_P00808923	4.67612e-08	#N/A	chr2	107313752	0.28315	0.0304446	0.0310678	0.0304446	0.28315
A_33_P3395688	0.0235394	MYZAP	chr15	57967187	0.0304473	0.995291	0.995315	0.0304473	0.28315
A_33_P3281641	0.0653354	OR4B1	chr11	48239221	0.0304485	0.426104	0.426497	0.0304485	0.28315
A_33_P3343750	0.0060731	ZNF567	chr19	37211307	0.0304627	0.185335	0.186253	0.0304627	0.28315
A_33_P3281444	0	#N/A	chr2	90249232	0.28315	0.0304632	0.0311576	0.0304632	0.28315
A_24_P844984	0	PIGR	chr1	207101994	0.28315	0.0304647	0.0312089	0.0304647	0.28315
A_23_P144497	0.00234112	RPS3A	chr4	152024154	0.278792	0.0305314	0.0311489	0.0305314	0.28315
A_33_P3289482	0	LOC100129697	chr16	89017873	0.28315	0.0305845	0.031322	0.0305845	0.28315
A_33_P3339575	0.034628	#N/A	chr2	132534235	0.0305895	0.0666349	0.0675561	0.0305895	0.28315
A_33_P3306545	0.0862415	EIF4G2	chr11	10820638	0.0306002	0.728614	0.749061	0.0306002	0.28315
A_33_P3239367	0.000925423	OBSCN	chr1	228471828	0.0775676	0.0306039	0.0313361	0.0306039	0.28315
A_33_P3294603	0.016065	SLC22A31	chr16	89262615	0.0306346	0.538378	0.53876	0.0306346	0.28315
A_23_P64825	0.0425369	LACRT	chr12	55025567	0.0306527	0.837802	0.837945	0.0306527	0.28315
A_24_P294832	0.0262459	PTP4A1	chr6	64292789	0.0741475	0.0306528	0.0313148	0.0306528	0.28315
A_33_P3284266	0.0485336	#N/A	chr4	074714496	0.0307122	0.859144	0.859182	0.0307122	0.28315
A_23_P205724	0.00827704	NRDE2	chr14	90754761	0.283138	0.0307348	0.0314219	0.0307348	0.28315
A_23_P63232	0.00632171	CREB3L4	chr1	153946666	0.28315	0.030735	0.0313628	0.030735	0.28315
A_33_P3213982	0.0773615	OR13J1	chr9	35869633	0.0307357	0.898858	0.898927	0.0307357	0.28315
A_33_P3329916	0.0139804	RPL6	chr12	112843025	0.28315	0.030737	0.0313446	0.030737	0.28315
A_24_P385190	0	SLC4A1	chr17	42337858	0.0307803	0.988886	0.988893	0.0307803	0.28315
A_33_P3289396	0.00255843	LOC100133331	chr1	663090	0.0307874	0.873207	0.87329	0.0307874	0.28315
A_21_P0013422	0.0322819	SEPT7P2	chr7	45768434	0.030798	0.5155	0.515811	0.030798	0.28315
A_21_P0011160	0.0400063	XLOC_l2_003843	chr13	106384166	0.0308614	0.284569	0.285438	0.0308614	0.28315
A_33_P3384900	0.0270705	SNRPD2P2	chr1	231611762	0.030935	0.978098	0.978114	0.030935	0.28315
A_23_P306941	0.0100765	RGL4	chr22	24041247	0.0309563	0.443562	0.408459	0.0309563	0.28315
A_23_P58819	0.0114971	RANBP17	chr5	170725916	0.0309565	0.127713	0.128512	0.0309565	0.28315
A_23_P52101	0	CYB5R1	chr1	202931374	0.0309726	0.79754	0.797678	0.0309726	0.28315
A_23_P334870	0.00820706	TMEM217	chr6	37180121	0.28315	0.0309763	0.0317012	0.0309763	0.28315
A_33_P3424384	0.0252076	THUMPD2	chr2	39996103	0.03098	0.368443	0.369097	0.03098	0.28315
A_33_P3217704	5.20483e-08	FAM214B	chr9	35104254	0.147706	0.0310135	0.0316348	0.0310135	0.28315
A_33_P3416321	0.0273301	SLC17A5	chr6	74303341	0.170357	0.0310149	0.0316585	0.0310149	0.28315
A_23_P214897	0	AKAP12	chr6	151670006	0.0310395	0.542398	0.54277	0.0310395	0.28315
A_33_P3351351	0.0047895	ARHGEF10	chr8	1806922	0.0310441	0.297053	0.297655	0.0310441	0.28315
A_23_P59481	0	UBE3C	chr7	157061113	0.153317	0.0310474	0.0317494	0.0310474	0.28315
A_23_P89509	0.0406039	SPAG5	chr17	26905097	0.0874562	0.0310982	0.0316876	0.0310982	0.28315
A_33_P3333158	0.0527776	CPXM2	chr10	125514239	0.0311254	0.86872	0.868816	0.0311254	0.28315
A_23_P120776	0.060944	SLC25A1	chr22	19163090	0.202238	0.0311333	0.0246288	0.0311333	0.28315
A_23_P320846	0.0564713	DEFB125	chr20	76732	0.0343535	0.0311847	0.031771	0.0311847	0.28315
A_23_P49021	0.0568021	WDR61	chr15	78580666	0.031196	0.613689	0.613995	0.031196	0.28315
A_33_P3275873	0	SFTPB	chr2	85885472	0.28315	0.0312098	0.0319559	0.0312098	0.28315
A_33_P3364190	0.0567432	OR2AK2	chr1	248129582	0.0312327	0.0997449	0.100721	0.0312327	0.28315
A_23_P431330	0	CRIPAK	chr4	1389548	0.28315	0.0312376	0.0292473	0.0312376	0.28315
A_33_P3412087	0.0500817	CCDC170	chr6	151939801	0.0312384	0.986805	0.986813	0.0312384	0.28315
A_32_P227930	0	C5orf52	chr5	157107072	0.28315	0.0312385	0.0319572	0.0312385	0.28315
A_33_P3339212	0.0263253	TRIP13	chr5	918002	0.273774	0.0312712	0.0320062	0.0312712	0.28315
A_21_P0011337	0	XLOC_l2_004771	chr15	85055924	0.0312753	0.406198	0.406824	0.0312753	0.28315
A_33_P3339138	0.0567651	RPRML	chr17	45056117	0.109471	0.0312876	0.0336084	0.0312876	0.28315
A_24_P289383	0.00117962	CHD7	chr8	61779398	0.031297	0.474411	0.474846	0.031297	0.28315
A_23_P128067	0.00780732	RPL41	chr12	56511329	0.16877	0.0313003	0.031923	0.0313003	0.28315
A_33_P3332937	0.00572417	MIPEPP3	chr13	21875951	0.0529413	0.0313014	0.0320104	0.0313014	0.28315
A_33_P3265180	0.00211507	LOC400927-CSNK1E	chr22	38687535	0.28315	0.0313038	0.0319794	0.0313038	0.28315
A_33_P3240602	0.0112465	IGFL2	chr19	46582910	0.0313232	0.586043	0.586394	0.0313232	0.28315
A_24_P142743	0.0291624	CNN2	chr19	1038261	0.031326	0.399751	0.37647	0.031326	0.28315
A_24_P916496	0.00308946	PRKCA	chr17	64806770	0.0313642	0.267188	0.279701	0.0313642	0.28315
A_23_P115407	0.034314	GSTM1	chr1	110231672	0.173077	0.031402	0.0117204	0.031402	0.28315
A_33_P3386995	0.0219233	TXNDC11	chr16	11824561	0.0314059	0.857352	0.857464	0.0314059	0.28315
A_23_P368195	0.0186125	LSM11	chr5	157183386	0.250243	0.0314281	0.0320279	0.0314281	0.28315
A_23_P94494	0	TLE4	chr9	82340031	0.0314318	0.432351	0.432851	0.0314318	0.28315
A_21_P0010817	0.0234454	XLOC_l2_001549	chr10	37597786	0.031435	0.712392	0.712631	0.031435	0.28315
A_21_P0011698	0.0135865	XLOC_l2_006718	chr19	37759086	0.28315	0.0314634	0.0322371	0.0314634	0.28315
A_23_P143526	0	S100B	chr21	48019158	0.28315	0.0315323	0.0364799	0.0315323	0.28315
A_21_P0014532	0.00416163	#N/A	chr14	075745728	0.28315	0.0315468	0.0327318	0.0315468	0.28315
A_32_P80245	0	ZFP57	chr6	29640796	0.258967	0.0315478	0.14966	0.0315478	0.28315
A_33_P3299829	0	POLR2E	chr19	1088231	0.0315539	0.245829	0.249873	0.0315539	0.28315
A_23_P203475	0.0907185	PRKCDBP	chr11	6340269	0.0315807	0.163136	0.150211	0.0315807	0.28315
A_21_P0011543	9.30216e-08	XLOC_l2_005787	chr17	40700049	0.28315	0.0315914	0.0322975	0.0315914	0.28315
A_21_P0012898	0.0629672	XLOC_l2_011987	chr5	34164688	0.0316034	0.845683	0.845687	0.0316034	0.28315
A_21_P0013033	0.0167295	CCDC162P	chr6	109630596	0.272339	0.031633	0.0322233	0.031633	0.28315
A_33_P3382267	0.0100407	SEC16A	chr9	139336239	0.28315	0.0316692	0.032372	0.0316692	0.28315
A_33_P3257513	0.0266918	FAT3	chr11	92629072	0.0317172	0.91879	0.918822	0.0317172	0.28315
A_21_P0010808	0.0144656	MALRD1	chr10	19641089	0.201235	0.0317281	0.0324708	0.0317281	0.28315
A_33_P3288754	0.0672481	C19orf48	chr19	51301021	0.0317526	0.300506	0.301139	0.0317526	0.28315
A_33_P3252989	0.0024685	ZSWIM8	chr10	75561488	0.28315	0.0317689	0.0323838	0.0317689	0.28315
A_23_P315836	0.0312966	BAIAP2	chr17	79091053	0.0317733	0.33284	0.333562	0.0317733	0.28315
A_33_P3349395	0	CECR2	chr22	18019144	0.28315	0.0318258	0.0325244	0.0318258	0.28315
A_23_P128663	0.00263173	SACS	chr13	23903098	0.28315	0.0318406	0.0324746	0.0318406	0.28315
A_21_P0011724	0	LOC102724279	chr19	15962936	0.0318803	0.60624	0.606523	0.0318803	0.28315
A_33_P3302791	0	LOC730338	chr7	46727536	0.28315	0.0318899	0.0325617	0.0318899	0.28315
A_33_P3252141	1.86994e-07	TMX3	chr18	66341020	0.0531688	0.0318902	0.0325175	0.0318902	0.28315
A_32_P36235	0.0172412	IER2	chr19	13265586	0.0319511	0.78512	0.785343	0.0319511	0.28315
A_21_P0014745	0.0607913	#N/A	chr1	152185663	0.0320013	0.246782	0.24753	0.0320013	0.28315
A_24_P193295	6.69929e-09	RAB15	chr14	65412615	0.28315	0.0320237	0.0304861	0.0320237	0.28315
A_24_P928217	0	FAM134A	chr2	220049123	0.0320332	0.22988	0.230706	0.0320332	0.28315
A_33_P3398877	0	#N/A	chr5	000851156	0.28315	0.0320367	0.032734	0.0320367	0.28315
A_23_P137984	0.0260489	S100A10	chr1	151955479	0.253217	0.0320379	0.0365518	0.0320379	0.28315
A_33_P3308862	0.0934816	NUTM2B	chr10	81470298	0.0320419	0.660741	0.661014	0.0320419	0.28315
A_23_P129367	0	DRC7	chr16	57764871	0.0320797	0.307139	0.307849	0.0320797	0.28315
A_33_P3322519	0.0130859	VWA5B2	chr3	183960057	0.0320824	0.803058	0.803215	0.0320824	0.28315
A_33_P3320197	0	FAM150B	chr2	280028	0.279028	0.0320947	0.0327254	0.0320947	0.28315
A_23_P107795	0.0392795	ATP5SL	chr19	41937330	0.0322019	0.31315	0.313784	0.0322019	0.28315
A_23_P89062	0.00417032	CLUHP3	chr16	31718232	0.185689	0.032205	0.0511894	0.032205	0.28315
A_33_P3309646	0.0241399	#N/A	chr7	143427409	0.277574	0.0322069	0.0329367	0.0322069	0.28315
A_32_P438767	0	NEUROG2	chr4	113435081	0.28315	0.0322334	0.0329773	0.0322334	0.28315
A_24_P337657	3.17605e-07	SRF	chr6	43148285	0.28315	0.0322337	0.0329351	0.0322337	0.28315
A_24_P211206	0.00483592	TPM3	chr1	154129925	0.28315	0.0322459	0.0320709	0.0322459	0.28315
A_24_P285522	0	MAP4K3	chr2	39477451	0.28315	0.0322918	0.0330273	0.0322918	0.28315
A_33_P3355208	0.00942848	CROT	chr7	86989366	0.0323339	0.456019	0.456466	0.0323339	0.28315
A_23_P328323	0.0131939	RAVER2	chr1	65298644	0.230423	0.0323578	0.0329723	0.0323578	0.28315
A_23_P104151	0	TMEM69	chr1	46159443	0.205176	0.0323606	0.0330563	0.0323606	0.28315
A_33_P3344282	0.0708228	HS1BP3	chr2	20839872	0.032403	0.876423	0.876516	0.032403	0.28315
A_33_P3320822	0.0564844	#N/A	#N/A	#N/A	0.0324202	0.267743	0.268567	0.0324202	0.28315
A_23_P129188	0.0332272	CALML4	chr15	68486419	0.0324214	0.736009	0.736194	0.0324214	0.28315
A_19_P00804049	0.0333567	LOC401320	chr7	30588775	0.0324232	0.0653437	0.0660994	0.0324232	0.28315
A_24_P196019	0	#N/A	chr7	64197025	0.0324443	0.624026	0.624319	0.0324443	0.28315
A_23_P5339	0	TMEM177	chr2	120439532	0.28315	0.0325675	0.0332417	0.0325675	0.28315
A_33_P3407746	0.0505468	PPM1B	chr2	44461288	0.0325743	0.373064	0.373737	0.0325743	0.28315
A_23_P145089	0.0527359	HSP90AB1	chr6	44219983	0.0325758	0.992663	0.992671	0.0325758	0.28315
A_24_P418152	0.00478652	FLJ40194	chr17	47329923	0.213299	0.0325895	0.0333329	0.0325895	0.28315
A_33_P3375383	0.0459767	SNAPC2	chr19	7988075	0.0326183	0.505057	0.505483	0.0326183	0.28315
A_21_P0014897	0.0335197	#N/A	chr8	027850194	0.0326203	0.245503	0.24633	0.0326203	0.28315
A_33_P3314436	0	FBXL17	chr5	107356686	0.032629	0.685042	0.68531	0.032629	0.28315
A_21_P0005434	0.060841	FLJ40288	chr7	132346768	0.0326409	0.912948	0.913018	0.0326409	0.28315
A_24_P102895	0	WDTC1	chr1	27634323	0.28315	0.0326597	0.0379781	0.0326597	0.28315
A_24_P44596	0.0118181	MON1B	chr16	77233447	0.032677	0.66069	0.660939	0.032677	0.28315
A_33_P3412294	0.0285033	ZSCAN2	chr15	85166329	0.0327401	0.737051	0.737232	0.0327401	0.28315
A_24_P125561	0.000247408	SIGLEC9	chr19	51630519	0.28315	0.0327891	0.0334216	0.0327891	0.28315
A_23_P143958	0.0196217	RPL22L1	chr3	170584263	0.28315	0.0328104	0.0334631	0.0328104	0.28315
A_23_P46755	0.0531447	GDF2	chr10	48413156	0.0328598	0.69247	0.692618	0.0328598	0.28315
A_24_P92451	0.0531689	FAM230B	chr22	21538753	0.0328612	0.786764	0.786895	0.0328612	0.28315
A_33_P3401753	0.0913741	FFAR3	chr19	35850770	0.0328622	0.688246	0.688555	0.0328622	0.28315
A_23_P149690	0.0554844	PANK4	chr1	2442189	0.0328715	0.877663	0.877752	0.0328715	0.28315
A_33_P3370890	0	FAM229B	chr6	112423914	0.0329084	0.913419	0.914309	0.0329084	0.28315
A_23_P88184	0	BTBD7	chr14	93754458	0.0329264	0.683561	0.683814	0.0329264	0.28315
A_23_P342053	0.000183211	RBBP6	chr16	24557545	0.0329284	0.608494	0.608819	0.0329284	0.28315
A_33_P3236881	0	MINOS1-NBL1	chr1	19984882	0.28315	0.0329659	0.0464853	0.0329659	0.28315
A_33_P3365368	0.033985	LOC100130278	chr3	46951438	0.0329835	0.0842964	0.0852546	0.0329835	0.28315
A_23_P27528	0.0604692	CYP2A7	chr19	41383155	0.0329904	0.691536	0.691776	0.0329904	0.28315
A_32_P193322	0.0258786	RICTOR	chr5	38938366	0.28315	0.0330226	0.0336419	0.0330226	0.28315
A_23_P145397	0.00553709	CCNC	chr6	99991411	0.28315	0.0330555	0.0337031	0.0330555	0.28315
A_21_P0012564	6.51336e-07	XLOC_l2_010508	chr3	196713599	0.28315	0.0330706	0.0336947	0.0330706	0.28315
A_33_P3396120	0.0539793	ZNF594	chr17	5085678	0.0331071	0.199082	0.199956	0.0331071	0.28315
A_32_P204019	0.0403634	RPL29	chr3	52028003	0.0331136	0.057929	0.0586796	0.0331136	0.28315
A_33_P3261024	0	#N/A	chr6	137520352	0.28315	0.0331144	0.0337605	0.0331144	0.28315
A_23_P43800	0.00225552	BOP1	chr8	145486576	0.0331328	0.790181	0.790324	0.0331328	0.28315
A_32_P161913	0.0424478	TMEM240	chr1	1470303	0.0331349	0.936738	0.936778	0.0331349	0.28315
A_33_P3269650	0.0385431	#N/A	chr7	97512901	0.0331354	0.826809	0.826932	0.0331354	0.28315
A_33_P3294961	0.0828632	LAT2	chr7	73640637	0.0331464	0.707522	0.707744	0.0331464	0.28315
A_23_P135239	1.80329e-08	TLE1	chr9	84199177	0.0834433	0.0332009	0.030754	0.0332009	0.28315
A_23_P414281	0.0584264	C16orf71	chr16	4799307	0.0332069	0.967353	0.967375	0.0332069	0.28315
A_23_P356070	0	FLT4	chr5	180036955	0.0747189	0.0332331	0.034004	0.0332331	0.28315
A_33_P3213617	0.0302383	#N/A	chr7	142131559	0.0332719	0.444833	0.445398	0.0332719	0.28315
A_33_P3417532	0	ILDR1	chr3	121713107	0.28315	0.0332903	0.0346247	0.0332903	0.28315
A_23_P313031	0.0258393	LOC101930506	chr2	242946073	0.0333247	0.516574	0.516989	0.0333247	0.28315
A_23_P134601	0.0396993	WNT16	chr7	120980617	0.0333316	0.596668	0.599924	0.0333316	0.28315
A_33_P3256998	0.0201075	MS4A4E	chr11	59992498	0.196972	0.0333375	0.0340644	0.0333375	0.28315
A_23_P164958	0.0152458	CCDC8	chr19	46914401	0.125278	0.0333454	0.0340667	0.0333454	0.28315
A_33_P3628675	0.00469444	FAM86B1	chr8	12040434	0.163874	0.0333512	0.0339478	0.0333512	0.28315
A_23_P138760	0.0446518	CLCF1	chr11	67132122	0.0333537	0.883305	0.883391	0.0333537	0.28315
A_21_P0014671	0.00930431	RPS13	chr11	17096703	0.280843	0.0333605	0.0339855	0.0333605	0.28315
A_32_P109794	0.0342541	STYX	chr14	53241406	0.230587	0.0334269	0.034064	0.0334269	0.28315
A_33_P3229958	0.0322154	#N/A	chr5	178507837	0.28315	0.0334332	0.0340915	0.0334332	0.28315
A_33_P3355418	0.00508559	AGBL1	chr15	87217546	0.0335048	0.354176	0.354762	0.0335048	0.28315
A_33_P3340762	0.0495177	FAM230A	chr22	20714728	0.0335201	0.761005	0.761192	0.0335201	0.28315
A_32_P179676	0.0269089	TOB2	chr22	41829804	0.060693	0.0335299	0.0341561	0.0335299	0.28315
A_32_P221748	0.0399469	#N/A	chr2	175585319	0.255578	0.0335735	0.0299904	0.0335735	0.28315
A_24_P93948	0	KIF5A	chr12	57980041	0.28315	0.0335803	0.0343279	0.0335803	0.28315
A_32_P192594	0.0281013	#N/A	chr13	20439082	0.0335845	0.982278	0.98229	0.0335845	0.28315
A_33_P3248992	0.0420805	ACADSB	chr10	124817580	0.279815	0.0336167	0.0342461	0.0336167	0.28315
A_24_P190472	0.0351086	SLPI	chr20	43882279	0.0336704	0.0562997	0.0570331	0.0336704	0.28315
A_23_P10374	4.14597e-07	R3HDM2	chr12	57647721	0.262112	0.0336778	0.0343606	0.0336778	0.28315
A_32_P212471	0.00101385	RIIAD1	chr1	151701998	0.26264	0.0336816	0.0343417	0.0336816	0.28315
A_23_P132956	0.0245472	UCHL1	chr4	41270340	0.0337142	0.135734	0.136719	0.0337142	0.28315
A_33_P3239914	0	LOC100130741	chr7	157857316	0.28315	0.0337428	0.0344803	0.0337428	0.28315
A_33_P3318960	0	POLR2F	chr22	38352789	0.0337442	0.427193	0.427678	0.0337442	0.28315
A_33_P3213992	0	#N/A	chr11	047863643	0.0337484	0.797287	0.79744	0.0337484	0.28315
A_24_P117672	0.00616073	SCAF1	chr19	50161136	0.0337895	0.230832	0.225091	0.0337895	0.28315
A_24_P152983	0	#N/A	chr5	132279661	0.28315	0.0338364	0.0344887	0.0338364	0.28315
A_33_P3273364	9.60713e-06	YIPF2	chr19	11033784	0.0338858	0.698189	0.700455	0.0338858	0.28315
A_33_P3346073	0.0363868	SRL	chr16	4239438	0.033898	0.631187	0.631508	0.033898	0.28315
A_33_P3351791	0.0785502	#N/A	chr8	071359122	0.0338996	0.141952	0.142751	0.0338996	0.28315
A_23_P376114	0.0111206	TAS2R46	chr12	11214393	0.28251	0.033918	0.0345269	0.033918	0.28315
A_33_P3386547	0	SGPP2	chr2	223423534	0.0339646	0.628675	0.628988	0.0339646	0.28315
A_33_P3375889	0.0198825	#N/A	chr8	079578721	0.128988	0.034004	0.0347635	0.034004	0.28315
A_21_P0000073	0.0427607	OSMR	chr5	38886589	0.0340439	0.761935	0.762104	0.0340439	0.28315
A_23_P78742	0.0472679	FLT3LG	chr19	49979743	0.034049	0.600104	0.6004	0.034049	0.28315
A_32_P58074	0.00559595	RPS3A	chr4	152024086	0.134639	0.0340561	0.034698	0.0340561	0.28315
A_33_P3406811	0.0424862	#N/A	chr17	039347046	0.0340992	0.718855	0.71898	0.0340992	0.28315
A_33_P3270519	0.0197125	STRIP1	chr1	110582077	0.034119	0.176241	0.177132	0.034119	0.28315
A_23_P81912	0	TUBB	chr6	30691905	0.0341529	0.196324	0.197081	0.0341529	0.28315
A_23_P127385	0.0751362	MYBPC3	chr11	47353223	0.0342118	0.448589	0.52311	0.0342118	0.28315
A_33_P3293187	0.00341984	SLC14A2	chr18	43212383	0.062569	0.0342167	0.0349054	0.0342167	0.28315
A_33_P3423830	0.00374572	TCAF1	chr7	143558339	0.163922	0.0342702	0.0348851	0.0342702	0.28315
A_21_P0010881	0	#N/A	chr10	54149093	0.28315	0.0342886	0.034939	0.0342886	0.28315
A_33_P3340205	0.0650173	DDTL	chr22	24314533	0.0343053	0.520671	0.52105	0.0343053	0.28315
A_21_P0014694	0.0178436	LOC101929910	chr16	30258252	0.0343084	0.275191	0.29064	0.0343084	0.28315
A_33_P3220663	0	STAC3	chr12	57637301	0.230681	0.0343122	0.0349463	0.0343122	0.28315
A_24_P203226	0.0199219	PPIAL4B	chr1	144363956	0.0343347	0.442785	0.443256	0.0343347	0.28315
A_33_P3424112	2.66468e-10	DHX40	chr17	57665354	0.123952	0.0343648	0.0350937	0.0343648	0.28315
A_23_P318646	0.0443651	RPS10	chr6	34392872	0.28315	0.034384	0.0350348	0.034384	0.28315
A_24_P376391	0	PLXND1	chr3	129274457	0.0343971	0.0924791	0.0933099	0.0343971	0.28315
A_32_P65589	0.0223843	#N/A	#N/A	#N/A	0.0344116	0.984783	0.984795	0.0344116	0.28315
A_23_P134755	0.00240927	TRPS1	chr8	116421052	0.276253	0.0344169	0.0351378	0.0344169	0.28315
A_23_P2543	0.0282345	CUX2	chr12	111788124	0.220088	0.0344222	0.0351969	0.0344222	0.28315
A_23_P100602	0	TBCD	chr17	80895163	0.0344432	0.151049	0.151837	0.0344432	0.28315
A_33_P3279431	0.0337436	GOSR1	chr17	28853599	0.0344466	0.151954	0.152903	0.0344466	0.28315
A_33_P3356846	0.0588053	MTX3	chr5	79284459	0.0344635	0.946654	0.946693	0.0344635	0.28315
A_23_P27404	0.00841691	ZNF841	chr19	52567757	0.034471	0.916755	0.916818	0.034471	0.28315
A_24_P860797	0.0203609	PAIP2B	chr2	71417024	0.0344884	0.789162	0.789412	0.0344884	0.28315
A_23_P127793	0.0161787	EML3	chr11	62370702	0.034505	0.113065	0.108295	0.034505	0.28315
A_23_P207811	0.0312298	PAIP1	chr5	43526482	0.28315	0.0345118	0.0351914	0.0345118	0.28315
A_33_P3305418	0.0110758	#N/A	chr10	126226392	0.0345163	0.344243	0.34487	0.0345163	0.28315
A_33_P3360087	0	BBS9	chr7	33388722	0.0345207	0.197859	0.198701	0.0345207	0.28315
A_33_P3765708	0	LINC00692	chr3	25900115	0.28315	0.034534	0.0353102	0.034534	0.28315
A_33_P3388331	0.0227403	FARP1	chr13	99076844	0.03454	0.705187	0.705435	0.03454	0.28315
A_33_P3255701	0.0884753	FLJ46836	chr9	132903871	0.0345485	0.788567	0.788737	0.0345485	0.28315
A_33_P3262292	0	UBXN7	chr3	196098868	0.144093	0.0345497	0.0352661	0.0345497	0.28315
A_21_P0011516	0.0336261	XLOC_l2_005683	chr17	17327067	0.0345601	0.639425	0.639685	0.0345601	0.28315
A_23_P141459	0	GIP	chr17	47041799	0.28315	0.0345918	0.0353696	0.0345918	0.28315
A_23_P152858	0.0228601	COPRS	chr17	30179032	0.0346021	0.95212	0.952151	0.0346021	0.28315
A_33_P3299854	0	NCBP1	chr9	100435948	0.0346363	0.35125	0.351845	0.0346363	0.28315
A_23_P845	0.0036475	TOMM40L	chr1	161200179	0.0346375	0.428107	0.428588	0.0346375	0.28315
A_33_P3346267	0.0622405	TMIGD1	chr17	28651894	0.0346385	0.855073	0.855196	0.0346385	0.28315
A_33_P3304668	0.024946	COL1A1	chr17	48261568	0.0346531	0.53523	0.535464	0.0346531	0.28315
A_23_P156880	0	ENPP1	chr6	132211871	0.28315	0.0346569	0.0352739	0.0346569	0.28315
A_23_P80648	0.0204481	MFN1	chr3	179110836	0.0346604	0.309689	0.310301	0.0346604	0.28315
A_33_P3383326	0.0260251	LPAR1	chr9	113636129	0.0346858	0.181909	0.182725	0.0346858	0.28315
A_24_P944253	0.0084003	KLHL6	chr3	183208877	0.236094	0.0347655	0.0300372	0.0347655	0.28315
A_32_P481377	0.0537936	KRTAP11-1	chr21	32253283	0.0347675	0.29114	0.291748	0.0347675	0.28315
A_23_P54963	0.00555041	MRPL38	chr17	73897347	0.034787	0.216396	0.217154	0.034787	0.28315
A_21_P0010020	0	lnc-THBD-1	chr20	23011197	0.0348046	0.694175	0.69438	0.0348046	0.28315
A_23_P206228	0	VPS13C	chr15	62144891	0.28315	0.034807	0.035446	0.034807	0.28315
A_32_P90483	0.00262456	STXBP4	chr17	53240764	0.24326	0.034828	0.0355805	0.034828	0.28315
A_21_P0012452	0.0612058	#N/A	chr3	90263108	0.034833	0.238299	0.239087	0.034833	0.28315
A_23_P125977	0.016905	C1QC	chr1	22974089	0.0348444	0.580698	0.581045	0.0348444	0.28315
A_23_P99693	0.0127737	ZBTB1	chr14	65000010	0.283082	0.0348742	0.035507	0.0348742	0.28315
A_23_P356646	0.0303238	TEKT4P2	chr21	9908217	0.0777565	0.0348839	0.035577	0.0348839	0.28315
A_33_P3351559	0	ETNK1	chr12	22843337	0.262093	0.0348852	0.0355245	0.0348852	0.28315
A_33_P3305102	0	GPR97	chr16	57719614	0.0349071	0.832081	0.832192	0.0349071	0.28315
A_23_P348749	0.0574472	AK9	chr6	109953475	0.0349087	0.481966	0.482455	0.0349087	0.28315
A_33_P3355508	0	FOXL2	chr3	138665318	0.28315	0.0349772	0.0357618	0.0349772	0.28315
A_23_P317796	0.0192095	MOGAT3	chr7	100843532	0.0350473	0.785791	0.785915	0.0350473	0.28315
A_24_P118527	0	GIPC3	chr19	3592753	0.19284	0.0350485	0.0358069	0.0350485	0.28315
A_24_P131392	0.0295354	RMDN2	chr2	38231143	0.237293	0.0350543	0.0357894	0.0350543	0.28315
A_33_P3417305	2.49138e-08	#N/A	chr9	79655530	0.0350574	0.604825	0.604729	0.0350574	0.28315
A_33_P3358037	0.0229576	#N/A	chr8	31077477	0.228839	0.0350638	0.0357258	0.0350638	0.28315
A_23_P144465	0.0195518	PAPSS1	chr4	108552893	0.0350683	0.904422	0.934504	0.0350683	0.28315
A_21_P0012832	0.0297298	XLOC_l2_011636	chr5	74963221	0.156636	0.0350715	0.0356854	0.0350715	0.28315
A_23_P96209	0.00958096	REEP4	chr8	21995837	0.0350943	0.351261	0.146817	0.0350943	0.28315
A_33_P3215575	0.00981938	ARHGEF10L	chr1	18024085	0.28315	0.0351176	0.035788	0.0351176	0.28315
A_19_P00810523	0.0120575	NDUFAF2	chr5	60448587	0.0351217	0.306707	0.307432	0.0351217	0.28315
A_24_P346431	0.0353225	TNS3	chr7	47315278	0.28315	0.0351344	0.0358812	0.0351344	0.28315
A_24_P925040	0.065493	CAV2	chr7	116148261	0.0351349	0.353034	0.353556	0.0351349	0.28315
A_23_P46369	0.0158583	RAB13	chr1	153955751	0.0351773	0.77851	0.778667	0.0351773	0.28315
A_32_P21384	0.000344695	RPL17	chr18	47017232	0.28315	0.0352253	0.0358858	0.0352253	0.28315
A_23_P212756	0.0480451	GRK4	chr4	3029694	0.0352375	0.533619	0.541301	0.0352375	0.28315
A_23_P39034	0.0112023	SMARCA4	chr19	11172673	0.0352868	0.0764684	0.0773264	0.0352868	0.28315
A_23_P149852	0.0335953	LZTS2	chr10	102767095	0.0352974	0.0720445	0.0728307	0.0352974	0.28315
A_21_P0012083	0.0662439	PGM5P4-AS1	chr2	114286287	0.0353063	0.126459	0.127367	0.0353063	0.28315
A_23_P143006	0.0348902	PRLH	chr2	238475717	0.0353233	0.64285	0.643131	0.0353233	0.28315
A_32_P206899	0.0728139	DNAH2	chr17	7736930	0.0353671	0.529406	0.5298	0.0353671	0.28315
A_21_P0011598	0.0471994	#N/A	chr17	58212173	0.0353731	0.870843	0.870944	0.0353731	0.28315
A_23_P209195	0.00224497	C19orf12	chr19	30192602	0.0353877	0.824886	0.824987	0.0353877	0.28315
A_33_P3279119	0.000372373	#N/A	chr17	018331790	0.28315	0.0354521	0.0362254	0.0354521	0.28315
A_23_P146294	0.0146997	EFCAB1	chr8	49636139	0.282999	0.0354572	0.0361326	0.0354572	0.28315
A_33_P3209646	0.0099745	WDFY2	chr13	52336092	0.199059	0.0354635	0.0361172	0.0354635	0.28315
A_24_P186986	0.00431138	#N/A	chr13	107315845	0.221965	0.0354713	0.0361447	0.0354713	0.28315
A_33_P3234864	0.06063	UTRN	chr6	145051508	0.0354768	0.630089	0.630375	0.0354768	0.28315
A_23_P77103	0.0162772	SORD	chr15	45366186	0.0354779	0.0978481	0.0986497	0.0354779	0.28315
A_23_P103131	0	MIEF1	chr22	39912040	0.0354804	0.95299	0.953078	0.0354804	0.28315
A_33_P3227798	0	#N/A	chr2	27930221	0.28315	0.0355339	0.0361919	0.0355339	0.28315
A_33_P3258003	0.0541676	ANKS1B	chr12	99129397	0.0355435	0.507617	0.508082	0.0355435	0.28315
A_33_P3243028	0.0637201	DSPP	chr4	88537422	0.0355595	0.619732	0.620036	0.0355595	0.28315
A_24_P187970	0.0135446	PADI2	chr1	17410269	0.0981192	0.0356058	0.105124	0.0356058	0.28315
A_33_P3210338	0.0655578	RFX7	chr15	56382860	0.0356247	0.219364	0.220139	0.0356247	0.28315
A_33_P3380783	0.0470722	LOC100128184	chr20	60948942	0.0702988	0.0356364	0.0363883	0.0356364	0.28315
A_23_P356109	0.0420963	ATXN7L1	chr7	105401740	0.0520327	0.0356742	0.0364344	0.0356742	0.28315
A_33_P3695548	0.00415706	POLE	chr12	133202291	0.28315	0.0356743	0.0364386	0.0356743	0.28315
A_33_P3232995	0.043068	TDRD1	chr10	115991963	0.0356749	0.515323	0.515777	0.0356749	0.28315
A_33_P3223660	0.0616153	LINC00476	chr9	98637536	0.035693	0.98572	0.98573	0.035693	0.28315
A_24_P941736	0.0024823	ACSBG1	chr15	78459848	0.0357045	0.169115	0.17006	0.0357045	0.28315
A_23_P45699	0	FUBP1	chr1	78414385	0.158694	0.0357182	0.0363896	0.0357182	0.28315
A_33_P3317431	0	#N/A	chr7	144737677	0.28315	0.0357533	0.0364072	0.0357533	0.28315
A_23_P15829	0	TOP3A	chr17	18177689	0.186166	0.0357578	0.0364146	0.0357578	0.28315
A_23_P64770	0.0798399	DDX23	chr12	49223805	0.0357741	0.539228	0.539606	0.0357741	0.28315
A_24_P242299	0.0105074	ZRANB2	chr1	71529272	0.28315	0.0357812	0.0364377	0.0357812	0.28315
A_33_P3405424	0.0394383	IL4I1	chr19	50392976	0.0357875	0.863261	0.863355	0.0357875	0.28315
A_33_P3420068	0.0311596	GOLGA7	chr8	41363520	0.0358233	0.0575002	0.058287	0.0358233	0.28315
A_21_P0000147	0.00363746	PGM3	chr6	83880033	0.0358309	0.381501	0.382113	0.0358309	0.28315
A_33_P3289034	0	PKD2L1	chr10	102049840	0.03587	0.838332	0.838454	0.03587	0.28315
A_23_P66599	0	VPS25	chr17	40931320	0.0358854	0.989104	0.989111	0.0358854	0.28315
A_23_P162982	0.0336373	DHRS4	chr14	24429166	0.0358967	0.0691692	0.0699483	0.0358967	0.28315
A_33_P3392250	0.015088	FAM178A	chr10	102673585	0.0359232	0.386941	0.387548	0.0359232	0.28315
A_33_P3420011	0.0548054	#N/A	chr16	72038313	0.0359557	0.13969	0.140465	0.0359557	0.28315
A_19_P00809382	0	SETD1B	chr12	122252744	0.0359856	0.707708	0.707953	0.0359856	0.28315
A_32_P76853	0.0785705	GOLGA8R	chr15	30694762	0.0360246	0.691555	0.691775	0.0360246	0.28315
A_24_P377269	0.0306098	HSPA4	chr5	132440067	0.0360399	0.345587	0.346207	0.0360399	0.28315
A_23_P207201	0.100124	CD79B	chr17	62007212	0.0360551	0.138273	0.138785	0.0360551	0.28315
A_33_P3289996	0.069581	USP45	chr6	99951701	0.0360721	0.105626	0.106562	0.0360721	0.28315
A_23_P168592	0.0383771	CCDC126	chr7	23682719	0.0361251	0.473167	0.473651	0.0361251	0.28315
A_23_P15564	2.14489e-08	AMZ2	chr17	66253042	0.28315	0.0361408	0.0354333	0.0361408	0.28315
A_33_P3330952	0	ATP8A1	chr4	42410508	0.209864	0.036157	0.0368152	0.036157	0.28315
A_24_P416997	0	APOL3	chr22	36536995	0.268861	0.036173	0.0369461	0.036173	0.28315
A_19_P00318889	0.0115094	KIAA1671	chr22	25445514	0.12087	0.0361752	0.0369592	0.0361752	0.28315
A_32_P62008	0.0177873	RPL10A	chr6	35438062	0.263582	0.0362336	0.0368766	0.0362336	0.28315
A_23_P200792	0.0650203	NOTCH2	chr1	120454917	0.0362344	0.544374	0.544732	0.0362344	0.28315
A_33_P3368334	0.0108698	FCRL3	chr1	157646383	0.0362711	0.346973	0.347292	0.0362711	0.28315
A_32_P14894	0	RPS10	chr6	34392888	0.28315	0.0362905	0.0369547	0.0362905	0.28315
A_33_P3404824	0.0523807	ZNF300	chr5	150275045	0.0362999	0.776311	0.776491	0.0362999	0.28315
A_33_P3245977	0	SHROOM1	chr5	132159191	0.266351	0.0363184	0.0370588	0.0363184	0.28315
A_33_P3299025	0	LOC389834	chr21	9921337	0.260452	0.036324	0.0382981	0.036324	0.28315
A_33_P3329301	0.0142257	LOC646014	chr17	62764044	0.0363414	0.360914	0.361524	0.0363414	0.28315
A_24_P659036	0	DENND6B	chr22	50753117	0.28315	0.0363518	0.0371248	0.0363518	0.28315
A_23_P76983	0.00470091	CCDC176	chr14	74532317	0.0363911	0.689587	0.689807	0.0363911	0.28315
A_23_P156443	0.0350298	KPNA5	chr6	117050727	0.118384	0.0363967	0.0371898	0.0363967	0.28315
A_24_P387875	0.0152878	KCNJ10	chr1	160008605	0.0864922	0.0364168	0.0371783	0.0364168	0.28315
A_33_P3224070	0	CSRNP1	chr3	39184605	0.036426	0.903298	0.903362	0.036426	0.28315
A_24_P179351	0	TPT1	chr13	45913718	0.28315	0.036466	0.0371248	0.036466	0.28315
A_23_P5976	0	ZSWIM1	chr20	44512886	0.209998	0.0364855	0.0371485	0.0364855	0.28315
A_24_P941487	2.34922e-11	ZNF761	chr19	53960813	0.0365544	0.599409	0.594715	0.0365544	0.28315
A_24_P218265	0	TNFRSF10B	chr8	22877835	0.279437	0.0365936	0.0318519	0.0365936	0.28315
A_33_P3396877	0.0213678	RPP38	chr10	15145654	0.182953	0.036604	0.0373412	0.036604	0.28315
A_23_P94186	0.00831831	LYPD2	chr8	143832477	0.28315	0.036682	0.0358545	0.036682	0.28315
A_33_P3347437	0.0990864	FLJ39080	chr8	75670332	0.0366992	0.111503	0.1125	0.0366992	0.28315
A_33_P3361157	0.0042195	#N/A	chr11	5922849	0.0367058	0.706143	0.706389	0.0367058	0.28315
A_23_P385081	0.056283	SCAMP2	chr15	75142889	0.0367084	0.0932822	0.0940882	0.0367084	0.28315
A_33_P3309665	0	ZFP3	chr17	4999574	0.138754	0.0367094	0.037394	0.0367094	0.28315
A_23_P115780	0.0639494	LRIT1	chr10	85992268	0.0367562	0.753009	0.753216	0.0367562	0.28315
A_33_P3409124	0.00673878	NR1D2	chr3	24020698	0.0367671	0.550722	0.55115	0.0367671	0.28315
A_24_P175460	0.053885	CAMSAP1	chr9	138700936	0.0368446	0.616151	0.61648	0.0368446	0.28315
A_23_P79725	0	COPS7B	chr2	232672788	0.189338	0.0368771	0.0375639	0.0368771	0.28315
A_33_P3421338	0.0130554	KIF18B	chr17	43006294	0.0368794	0.93042	0.930473	0.0368794	0.28315
A_24_P94319	0.0306406	C1orf177	chr1	55280595	0.0368819	0.403601	0.404197	0.0368819	0.28315
A_23_P252775	0.0252539	APTX	chr9	32972644	0.28315	0.036922	0.0376591	0.036922	0.28315
A_33_P3228102	0.00297927	NPHP3	chr3	132440917	0.0369246	0.830982	0.831093	0.0369246	0.28315
A_32_P221	0.0171805	C16orf78	chr16	49433115	0.0369302	0.259715	0.260474	0.0369302	0.28315
A_23_P317105	0.00696906	AKAP10	chr17	19809041	0.257438	0.0369451	0.0375838	0.0369451	0.28315
A_23_P406135	0	IFT172	chr2	27667316	0.0370148	0.22529	0.226081	0.0370148	0.28315
A_19_P00321802	0.0309446	EYS	chr6	64487958	0.0370375	0.512458	0.510393	0.0370375	0.28315
A_24_P191833	0	SREK1	chr5	65475935	0.0370389	0.614821	0.615122	0.0370389	0.28315
A_33_P3214939	0.00408437	XLOC_l2_005020	chr15	85048474	0.131586	0.0370553	0.0378346	0.0370553	0.28315
A_21_P0013760	0.000729078	CHTF8	chr16	69152087	0.231594	0.0370689	0.0377176	0.0370689	0.28315
A_33_P3384642	0.0260649	ERCC5	chr13	103506205	0.0370725	0.218418	0.219109	0.0370725	0.28315
A_33_P3316178	0.0245236	#N/A	chr8	007848264	0.0418574	0.0370917	0.0378354	0.0370917	0.28315
A_21_P0006350	0.0540081	lnc-FAM201A-3	chr9	38965055	0.0370918	0.37949	0.380149	0.0370918	0.28315
A_23_P354894	0	ZNF567	chr19	37211954	0.0371421	0.110377	0.111266	0.0371421	0.28315
A_23_P48977	0.0153527	MRPS11	chr15	89021314	0.0371495	0.129132	0.130024	0.0371495	0.28315
A_24_P418619	0	RPS10	chr6	34392604	0.28315	0.0371521	0.0378227	0.0371521	0.28315
A_32_P59302	0	HIVEP3	chr1	41972662	0.28315	0.0371561	0.0378139	0.0371561	0.28315
A_23_P63281	0.0158132	CPTP	chr1	1263506	0.0371942	0.420162	0.420661	0.0371942	0.28315
A_24_P319715	0.0558619	PDIA6	chr2	10927471	0.0372162	0.772135	0.772288	0.0372162	0.28315
A_21_P0011005	0.0587728	XLOC_l2_002603	chr11	29319974	0.0372434	0.176122	0.176867	0.0372434	0.28315
A_24_P795594	0.0834887	ALG9	chr11	111653292	0.28315	0.0372752	0.0380427	0.0372752	0.28315
A_23_P254594	0.0321586	GNRH1	chr8	25276966	0.0372779	0.743292	0.743502	0.0372779	0.28315
A_23_P128641	0.0156821	USPL1	chr13	31233106	0.0373547	0.752728	0.752921	0.0373547	0.28315
A_23_P415820	0.0208317	EXOC6B	chr2	72689519	0.0373653	0.640186	0.64041	0.0373653	0.28315
A_33_P3290739	0	#N/A	chr14	22555155	0.28315	0.0373994	0.0380946	0.0373994	0.28315
A_33_P3399881	0.0794046	#N/A	chr4	9666284	0.037435	0.175082	0.176015	0.037435	0.28315
A_23_P46627	0	ADIPOR1	chr1	202910325	0.0374488	0.613227	0.613528	0.0374488	0.28315
A_24_P356	0.0433056	AAK1	chr2	69708481	0.0374526	0.611367	0.611661	0.0374526	0.28315
A_33_P3312217	0.0201969	#N/A	chr5	17528914	0.0374564	0.631661	0.631953	0.0374564	0.28315
A_23_P5064	0.0595328	CADM4	chr19	44127584	0.0374604	0.386604	0.387081	0.0374604	0.28315
A_23_P204564	0	PPP1R12A	chr12	80168945	0.0374963	0.923107	0.923165	0.0374963	0.28315
A_23_P165130	0.00621483	MPV17L2	chr19	18307324	0.0374979	0.140192	0.141082	0.0374979	0.28315
A_32_P121834	0.0184324	IQCF1	chr3	51928968	0.28315	0.0375399	0.0383264	0.0375399	0.28315
A_23_P36266	0	PDHX	chr11	35016692	0.037542	0.837204	0.837255	0.037542	0.28315
A_23_P115091	0.0044338	RAB25	chr1	156038135	0.0375797	0.512674	0.513135	0.0375797	0.28315
A_23_P141549	0	RPS7	chr2	3627779	0.28315	0.0375998	0.0382618	0.0375998	0.28315
A_33_P3251430	0.0299422	NRIP1	chr21	16337033	0.0376078	0.501849	0.502264	0.0376078	0.28315
A_33_P3301752	0	FLJ21369	chr19	34767762	0.28315	0.0376242	0.0383863	0.0376242	0.28315
A_32_P20367	0.00053937	RPS7	chr2	3627728	0.28315	0.037631	0.0383008	0.037631	0.28315
A_33_P3318671	0.0101442	LYPLA2	chr1	24121957	0.0377095	0.458248	0.462765	0.0377095	0.28315
A_33_P3302115	0.00467109	CAPRIN1	chr11	34124059	0.0377209	0.282465	0.283251	0.0377209	0.28315
A_33_P3251289	0	VIMP	chr15	101814685	0.28315	0.0377261	0.0384614	0.0377261	0.28315
A_24_P84808	0	#N/A	chr19	6593823	0.28315	0.0377434	0.0384191	0.0377434	0.28315
A_33_P3337415	0	GNAL	chr18	11882362	0.0377542	0.681753	0.68201	0.0377542	0.28315
A_23_P116207	0.00145287	IFT46	chr11	118416530	0.0377616	0.862478	0.862587	0.0377616	0.28315
A_24_P237613	2.2244e-05	USP12	chr13	27643088	0.037762	0.864705	0.864798	0.037762	0.28315
A_23_P12173	0.0056127	CRTC2	chr1	153920247	0.0377752	0.340698	0.341298	0.0377752	0.28315
A_21_P0007649	0.0138827	lnc-FAM101A-2	chr12	124634290	0.0377967	0.206296	0.207204	0.0377967	0.28315
A_23_P104054	0.0739067	SUCO	chr1	172580756	0.28315	0.0378036	0.0384678	0.0378036	0.28315
A_24_P337746	0	RABGEF1	chr7	66276369	0.28315	0.0378048	0.0384722	0.0378048	0.28315
A_21_P0012597	0.0283982	XLOC_l2_010724	chr4	80007396	0.246429	0.0378093	0.039709	0.0378093	0.28315
A_33_P3238461	0	#N/A	chr2	16010261	0.0378364	0.0746747	0.0754449	0.0378364	0.28315
A_33_P3358774	0	OR9Q1	chr11	57948916	0.28315	0.0378657	0.0387881	0.0378657	0.28315
A_23_P5551	0.0574584	NCL	chr2	232319780	0.0379198	0.519714	0.520155	0.0379198	0.28315
A_33_P3366540	0	CSGALNACT1	chr8	19315997	0.28315	0.0379372	0.0303369	0.0379372	0.28315
A_23_P156218	0.00222029	GZMK	chr5	54329648	0.0379476	0.135067	0.135866	0.0379476	0.28315
A_33_P3228212	0	#N/A	chr19	057376210	0.239975	0.0379985	0.0387874	0.0379985	0.28315
A_33_P3716108	0.0452821	LINC00533	chr6	28616158	0.251599	0.0380199	0.0388217	0.0380199	0.28315
A_23_P379550	0.0376853	YARS	chr1	33245858	0.0380314	0.547155	0.547526	0.0380314	0.28315
A_33_P3309456	0.0165349	DNAH8	chr6	38838207	0.0380321	0.352439	0.353169	0.0380321	0.28315
A_33_P3253832	0.0707544	#N/A	chr9	131199583	0.0380421	0.359969	0.363251	0.0380421	0.28315
A_23_P38567	2.79721e-05	SPECC1	chr17	20140333	0.28315	0.0380577	0.0387123	0.0380577	0.28315
A_33_P3256677	0.0545328	CCDC101	chr16	28602171	0.0380728	0.802678	0.802803	0.0380728	0.28315
A_23_P59388	0.041061	DST	chr6	56480038	0.0380933	0.905271	0.905337	0.0380933	0.28315
A_33_P3314471	0	IMMT	chr2	86385558	0.0381125	0.780805	0.780966	0.0381125	0.28315
A_23_P36753	0	ALDH2	chr12	112247448	0.154353	0.0381246	0.038825	0.0381246	0.28315
A_23_P3856	0.0477101	ZFP1	chr16	75205715	0.0381437	0.0439061	0.0447048	0.0381437	0.28315
A_24_P942112	0.012608	POLR1B	chr2	113334680	0.28315	0.0381571	0.0389386	0.0381571	0.28315
A_21_P0005037	0.0491884	LOC102724168	chr6	82648044	0.0572699	0.0382073	0.0388287	0.0382073	0.28315
A_33_P3253169	0	C8orf86	chr8	38368414	0.28315	0.038224	0.0389697	0.038224	0.28315
A_33_P3382513	0.0251904	RPUSD1	chr16	835034	0.0382582	0.131264	0.132086	0.0382582	0.28315
A_23_P10121	0.0116545	SFRP1	chr8	41120220	0.0383353	0.534647	0.535034	0.0383353	0.28315
A_21_P0013717	0	#N/A	chr9	19461217	0.0383616	0.605945	0.606247	0.0383616	0.28315
A_33_P3328450	0	HMX1	chr4	8869066	0.1974	0.0383689	0.0391299	0.0383689	0.28315
A_32_P174693	0	C1orf234	chr1	23337540	0.104149	0.0383999	0.0391451	0.0383999	0.28315
A_33_P3270228	0.0302845	CLCN6	chr1	11880499	0.0384175	0.21924	0.220148	0.0384175	0.28315
A_33_P3297921	0.0925785	MRPL37	chr1	54678253	0.0384397	0.183115	0.183925	0.0384397	0.28315
A_33_P3306894	0.00935423	KIAA1549L	chr11	33604987	0.0384663	0.780379	0.780556	0.0384663	0.28315
A_23_P145631	0.0254209	GIMAP6	chr7	150323214	0.0385001	0.839612	0.839594	0.0385001	0.28315
A_21_P0012393	0	XLOC_l2_009883	chr3	129839533	0.0385009	0.44314	0.443605	0.0385009	0.28315
A_19_P00322315	0.0163583	AOX2P	chr2	201626921	0.0385049	0.814809	0.814929	0.0385049	0.28315
A_24_P272061	0.0668456	RPL13A	chr10	112696699	0.102288	0.0385342	0.0392147	0.0385342	0.28315
A_24_P376322	0.0703531	MBD1	chr18	47803051	0.0385476	0.465907	0.466411	0.0385476	0.28315
A_23_P58588	0	SLIT3	chr5	168093426	0.28315	0.0385523	0.0392825	0.0385523	0.28315
A_23_P255523	0.00122786	ALKBH4	chr7	102097656	0.28315	0.0385662	0.0392009	0.0385662	0.28315
A_21_P0011457	0	XLOC_l2_005403	chr16	14915083	0.0385705	0.921293	0.921339	0.0385705	0.28315
A_33_P3272580	0.00239303	FUCA2	chr6	143828434	0.28315	0.0385957	0.0393642	0.0385957	0.28315
A_33_P3399638	0.0229704	ZNF257	chr19	22273712	0.232747	0.0386262	0.0393277	0.0386262	0.28315
A_33_P3629678	0.0477191	COL5A1	chr9	137736327	0.038673	0.804717	0.804857	0.038673	0.28315
A_21_P0007186	0	lnc-NELL1-1	chr11	21816432	0.28315	0.0386768	0.039311	0.0386768	0.28315
A_32_P145153	0.0106442	RPL31	chr2	101622437	0.154778	0.0386805	0.0393442	0.0386805	0.28315
A_24_P331128	0.0365545	GNA15	chr19	3157749	0.0386902	0.913773	0.913826	0.0386902	0.28315
A_23_P129389	0	ZDHHC7	chr16	85008687	0.0387113	0.551088	0.551432	0.0387113	0.28315
A_33_P3276062	0.0350977	#N/A	chr4	001139755	0.0387453	0.356891	0.357513	0.0387453	0.28315
A_23_P98963	0.0133923	CCNT1	chr12	49082595	0.0387934	0.729647	0.729833	0.0387934	0.28315
A_23_P32083	0	KCNV2	chr9	2729696	0.0388496	0.909794	0.90986	0.0388496	0.28315
A_32_P83845	0.00452231	HEY1	chr8	80676371	0.0388746	0.220315	0.221066	0.0388746	0.28315
A_33_P3216601	0.0167738	FHIT	chr3	59738011	0.0388928	0.632885	0.633194	0.0388928	0.28315
A_32_P154021	0.00331042	ST8SIA3	chr18	55036069	0.0389016	0.469446	0.470028	0.0389016	0.28315
A_23_P88262	0.0151177	#N/A	chr14	22509291	0.0389045	0.0778498	0.0787867	0.0389045	0.28315
A_23_P81880	0.0121501	CTDSP2	chr12	58213870	0.0389222	0.467492	0.467927	0.0389222	0.28315
A_33_P3313640	0.0586704	#N/A	chr2	001663722	0.0389281	0.878455	0.878547	0.0389281	0.28315
A_21_P0011039	0.0520958	LINC01252	chr12	11710139	0.0389829	0.317262	0.317874	0.0389829	0.28315
A_24_P252780	0.0526348	NHLRC2	chr10	115664617	0.0389897	0.860289	0.86043	0.0389897	0.28315
A_32_P155364	0	RPL7	chr8	74203307	0.28315	0.0390054	0.0396772	0.0390054	0.28315
A_24_P67681	0.017847	#N/A	chr17	40800668	0.217904	0.0390105	0.0397348	0.0390105	0.28315
A_23_P10232	0.0527626	BANK1	chr4	102995573	0.28315	0.0390347	0.0396872	0.0390347	0.28315
A_33_P3329078	5.5385e-10	HBG1	chr11	5269613	0.0390447	0.251134	0.505327	0.0390447	0.28315
A_33_P3379371	0.0278293	RYK	chr3	133876118	0.28315	0.0390515	0.0397294	0.0390515	0.28315
A_33_P3321533	0.0260634	TMEM178B	chr7	140912496	0.213611	0.0390682	0.0398144	0.0390682	0.28315
A_23_P83498	0.0148967	IGF2BP1	chr17	47132379	0.280769	0.039081	0.0398881	0.039081	0.28315
A_33_P3243787	5.13816e-06	COL28A1	chr7	7398303	0.28315	0.0390969	0.0397415	0.0390969	0.28315
A_24_P284353	6.54862e-06	TMEM107	chr17	8077404	0.0391039	0.236645	0.256581	0.0391039	0.28315
A_33_P3335910	0	SYNE1	chr6	152757134	0.039171	0.579892	0.580155	0.039171	0.28315
A_33_P3279388	0	#N/A	chr6	062674054	0.28315	0.0391788	0.0399584	0.0391788	0.28315
A_23_P215658	0.0154071	TBRG4	chr7	45140022	0.0392005	0.866154	0.866255	0.0392005	0.28315
A_24_P126691	0	#N/A	chr15	53229362	0.28315	0.0392071	0.0398841	0.0392071	0.28315
A_23_P201047	0.0892789	THBS3	chr1	155165848	0.28315	0.0392318	0.0399082	0.0392318	0.28315
A_21_P0013076	0	XLOC_l2_012940	chr6	29113955	0.0392991	0.546825	0.547147	0.0392991	0.28315
A_23_P142345	0	PRTN3	chr19	847827	0.28315	0.0393364	0.0400553	0.0393364	0.28315
A_33_P3399443	0	SH3TC1	chr4	8234161	0.114003	0.0393672	0.0401007	0.0393672	0.28315
A_24_P6125	0.0484405	KCNJ4	chr22	38823162	0.0394212	0.521943	0.522406	0.0394212	0.28315
A_21_P0012528	0.0250134	#N/A	chr5	180760972	0.039442	0.974102	0.973289	0.039442	0.28315
A_33_P3389133	0.0566348	MINPP1	chr10	89268187	0.0394448	0.553774	0.554234	0.0394448	0.28315
A_23_P47181	0	GPHA2	chr11	64702516	0.28315	0.0394519	0.0402696	0.0394519	0.28315
A_24_P134319	0.00751076	ADNP	chr20	49506012	0.0825087	0.0394545	0.0401933	0.0394545	0.28315
A_23_P67980	0.0149852	KLF7	chr2	207945627	0.0394813	0.438558	0.439034	0.0394813	0.28315
A_23_P258108	0	#N/A	chr4	169677341	0.142668	0.0394933	0.0401681	0.0394933	0.28315
A_23_P167081	0.0469919	REST	chr4	57798055	0.0395086	0.262177	0.262886	0.0395086	0.28315
A_23_P208013	0.0336248	ZNF407	chr18	72777025	0.0395512	0.32976	0.330491	0.0395512	0.28315
A_23_P48713	0.0613154	PTGR2	chr14	74349133	0.0395709	0.522087	0.522543	0.0395709	0.28315
A_19_P00319177	0	LOC401320	chr7	30589611	0.259603	0.0395878	0.0402543	0.0395878	0.28315
A_23_P149221	0.00444942	HECTD3	chr1	45468884	0.103453	0.0396401	0.0403294	0.0396401	0.28315
A_33_P3322307	0.0123497	DDX11	chr12	31255894	0.28315	0.0396537	0.0403222	0.0396537	0.28315
A_33_P3313810	0.0762672	CELA1	chr12	51722307	0.0396823	0.057597	0.0584	0.0396823	0.28315
A_33_P3323641	0.0270255	#N/A	chr15	059701876	0.078532	0.0396836	0.0403169	0.0396836	0.28315
A_24_P341677	0.0240831	#N/A	chr14	35857541	0.27269	0.0396867	0.0403577	0.0396867	0.28315
A_33_P3386746	0.033966	MALRD1	chr10	19498542	0.0396876	0.275491	0.275681	0.0396876	0.28315
A_21_P0011882	0	MROH2A	chr2	234707437	0.28315	0.0397047	0.0403472	0.0397047	0.28315
A_33_P3228435	0.0413848	FXYD1	chr19	35630984	0.24767	0.0397159	0.0405306	0.0397159	0.28315
A_23_P385835	0.0455422	GPR27	chr3	71804009	0.253898	0.0397587	0.0404926	0.0397587	0.28315
A_33_P3227231	0.00123669	LOC155060	chr7	148990798	0.28315	0.0397758	0.0405639	0.0397758	0.28315
A_23_P146644	0.0669455	ANXA2	chr15	60641324	0.24489	0.0398388	0.0404966	0.0398388	0.28315
A_33_P3267799	0.0548344	LILRB4	chr19	55179744	0.0398597	0.105268	0.106116	0.0398597	0.28315
A_24_P54178	0	TMED5	chr1	93617749	0.28315	0.0398647	0.0405288	0.0398647	0.28315
A_23_P344451	0.0293406	HDGFRP3	chr15	83807307	0.190326	0.0398888	0.0405947	0.0398888	0.28315
A_24_P204244	0.0273405	ANXA2P1	chr4	154228642	0.28315	0.0398928	0.0405891	0.0398928	0.28315
A_23_P49060	0	SPINT1	chr15	41149316	0.28315	0.0398929	0.0405608	0.0398929	0.28315
A_33_P3321055	0.0037497	TNFRSF19	chr13	24168423	0.0398931	0.444481	0.444991	0.0398931	0.28315
A_24_P394533	0	NEU1	chr6	31827205	0.28315	0.0398996	0.0406156	0.0398996	0.28315
A_33_P3393098	0	C7orf72	chr7	50175701	0.231394	0.0399924	0.0407901	0.0399924	0.28315
A_32_P214925	0	TCAF2	chr7	143422091	0.176718	0.0400342	0.0408133	0.0400342	0.28315
A_21_P0011526	0.0276915	CCDC144A	chr17	16638051	0.28315	0.0400393	0.0421974	0.0400393	0.28315
A_33_P3330179	3.8517e-12	LOC100131372	chr7	467202	0.273283	0.0400487	0.0408134	0.0400487	0.28315
A_33_P3212092	0.0174263	PDCD4	chr10	112659602	0.28315	0.0400583	0.0407386	0.0400583	0.28315
A_33_P3292531	0.0153166	TMEM201	chr1	9671859	0.140774	0.0400677	0.0420947	0.0400677	0.28315
A_33_P3387352	0.05288	#N/A	chr6	29763236	0.0971776	0.0400687	0.231665	0.0400687	0.28315
A_33_P3231156	5.97266e-05	#N/A	chr16	56682743	0.040096	0.767209	0.76738	0.040096	0.28315
A_21_P0009092	0.0288112	DNASE1	chr16	3662002	0.193414	0.0401258	0.0408716	0.0401258	0.28315
A_21_P0002632	0.022546	#N/A	chr2	238166229	0.0401602	0.589534	0.589861	0.0401602	0.28315
A_24_P384569	0.0568112	EWSR1	chr22	29686421	0.0401971	0.34391	0.344436	0.0401971	0.28315
A_23_P105028	0.00267703	ATL3	chr11	63396800	0.28315	0.040212	0.0409698	0.040212	0.28315
A_24_P267997	0.053956	TOR1AIP1	chr1	179887170	0.040213	0.567512	0.567882	0.040213	0.28315
A_33_P3346801	0	BMF	chr15	40384043	0.0402227	0.677748	0.678023	0.0402227	0.28315
A_33_P3329984	0.0203512	GGN	chr19	38875093	0.14101	0.0402314	0.0410385	0.0402314	0.28315
A_21_P0012258	0	MAD1L1	chr7	1855840	0.0402452	0.987151	0.85484	0.0402452	0.28315
A_23_P212792	0.0168284	CEP135	chr4	56899111	0.28315	0.0402701	0.0409727	0.0402701	0.28315
A_21_P0011269	0.0403271	XLOC_l2_004385	chr14	42053190	0.0402715	0.271805	0.272609	0.0402715	0.28315
A_33_P3212027	0.0030681	ELF2	chr4	139978941	0.0402788	0.122448	0.12329	0.0402788	0.28315
A_24_P366607	0.0237441	SERTM1	chr13	37271323	0.0402941	0.186903	0.187784	0.0402941	0.28315
A_24_P510377	0	#N/A	chr1	44569746	0.0403008	0.358447	0.359124	0.0403008	0.28315
A_23_P216812	0.0196367	CDKN2B	chr9	22009038	0.28315	0.0403081	0.041097	0.0403081	0.28315
A_19_P00804093	0	CCDC149	chr4	24821537	0.28315	0.0403147	0.0411002	0.0403147	0.28315
A_23_P70398	0	VEGFA	chr6	43746223	0.27992	0.0403318	0.0410477	0.0403318	0.28315
A_32_P150086	0.0367559	ANKRD20A5P	chr18	14225703	0.0403389	0.304092	0.304723	0.0403389	0.28315
A_23_P170581	0.0521458	ZNF778	chr16	89301901	0.160407	0.0403637	0.0411833	0.0403637	0.28315
A_33_P3379456	0	SH3YL1	chr2	218223	0.0404388	0.0812494	0.0600794	0.0404388	0.28315
A_24_P297098	6.557e-10	PHF20	chr20	34537631	0.28315	0.040445	0.0411617	0.040445	0.28315
A_33_P3304603	0	ZMIZ1	chr10	81073917	0.0404468	0.173425	0.174324	0.0404468	0.28315
A_33_P3271755	0.0216679	SIRT5	chr6	13588636	0.0404549	0.237543	0.238368	0.0404549	0.28315
A_33_P3399172	0.021009	#N/A	chr22	21024895	0.0404845	0.967143	0.967157	0.0404845	0.28315
A_23_P59988	0.0360876	SLC35G5	chr8	11189505	0.28315	0.0405668	0.0412279	0.0405668	0.28315
A_33_P3310784	0	TM6SF1	chr15	83805706	0.28315	0.0406099	0.0413484	0.0406099	0.28315
A_33_P3232080	0	CD177	chr19	43857834	0.107255	0.0406144	0.041374	0.0406144	0.28315
A_21_P0014828	0	#N/A	chr22	020229945	0.28315	0.040642	0.0414641	0.040642	0.28315
A_32_P165113	0	WDR92	chr2	68358478	0.040672	0.917693	0.917745	0.040672	0.28315
A_33_P3371360	0.0454821	METTL24	chr6	110567208	0.0406928	0.615824	0.616127	0.0406928	0.28315
A_24_P627503	9.12369e-08	#N/A	chr14	106791170	0.256403	0.0407172	0.0415146	0.0407172	0.28315
A_33_P3309799	0.0202571	TRIM10	chr6	30121832	0.0407625	0.715114	0.715269	0.0407625	0.28315
A_23_P89249	0	ERBB2	chr17	37884829	0.28315	0.0407984	0.0415156	0.0407984	0.28315
A_19_P00322717	0.000926084	LINC00888	chr3	183165617	0.270486	0.0408055	0.0414491	0.0408055	0.28315
A_21_P0010997	1.96815e-08	LOC283140	chr11	112162365	0.0408237	0.358192	0.358789	0.0408237	0.28315
A_23_P39056	0.013925	KLK7	chr19	51480736	0.0408456	0.380682	0.381199	0.0408456	0.28315
A_33_P3340060	0.0577677	RPL13A	chr19	49993522	0.184117	0.0408609	0.0415346	0.0408609	0.28315
A_33_P3410232	0	LY6G6E	chr6	31681695	0.0408682	0.363445	0.364099	0.0408682	0.28315
A_24_P405002	0	PDIK1L	chr1	26451687	0.28315	0.0409142	0.0416667	0.0409142	0.28315
A_33_P3326643	0.0557667	OTOG	chr11	17667339	0.0409184	0.994566	0.994669	0.0409184	0.28315
A_21_P0010836	0.00371533	XLOC_l2_001664	chr10	88511676	0.04092	0.484821	0.485268	0.04092	0.28315
A_23_P314191	0.0701147	ZDHHC17	chr12	77247154	0.28315	0.0409516	0.0416329	0.0409516	0.28315
A_33_P3261019	0	SLC9A2	chr2	103327743	0.28315	0.04097	0.0416186	0.04097	0.28315
A_33_P3287967	0.0110525	ANK2	chr4	114294545	0.2054	0.0409886	0.0416371	0.0409886	0.28315
A_23_P42565	1.47656e-09	HTR5A	chr7	154877299	0.128603	0.0410535	0.0417835	0.0410535	0.28315
A_23_P158297	0	BTNL3	chr5	180433264	0.28315	0.0410577	0.0523818	0.0410577	0.28315
A_23_P304897	0.0222262	BDKRB2	chr14	96710341	0.041077	0.945453	0.945495	0.041077	0.28315
A_32_P88349	0	LOC730257	chr1	147931707	0.236278	0.0410772	0.0417544	0.0410772	0.28315
A_33_P3329176	0.0111593	#N/A	chr14	22337450	0.041087	0.1135	0.114429	0.041087	0.28315
A_24_P161355	0	#N/A	chr3	62912274	0.281529	0.0411427	0.0418369	0.0411427	0.28315
A_33_P3351529	0	#N/A	chr7	152299325	0.041153	0.347114	0.350645	0.041153	0.28315
A_24_P69053	0.0364588	TENM3	chr4	183717844	0.0412298	0.641746	0.642066	0.0412298	0.28315
A_23_P206382	0	C16orf70	chr16	67181906	0.28315	0.0412482	0.0443286	0.0412482	0.28315
A_33_P3218559	0	LOC101929494	chr17	36607637	0.0412545	0.140572	0.141545	0.0412545	0.28315
A_24_P98762	0.000315611	PPP2R1B	chr11	111608719	0.0412769	0.0908965	0.0916966	0.0412769	0.28315
A_23_P84860	0.0558994	FAM107A	chr3	58550152	0.0412817	0.530648	0.531029	0.0412817	0.28315
A_33_P3269723	0	ZSWIM7	chr17	15879964	0.0412988	0.694769	0.57479	0.0412988	0.28315
A_33_P3250521	0	NEK5	chr13	52639359	0.275094	0.0413019	0.0419588	0.0413019	0.28315
A_33_P3357149	0.0587437	#N/A	chr10	47405817	0.041313	0.426556	0.427012	0.041313	0.28315
A_24_P67189	0.0373943	SPEM1	chr17	7326851	0.28315	0.0413352	0.0419768	0.0413352	0.28315
A_24_P180242	0	STIM2	chr4	27025887	0.28315	0.0413388	0.0419972	0.0413388	0.28315
A_23_P61498	0.00727686	KRT76	chr12	53162089	0.0413446	0.176056	0.176888	0.0413446	0.28315
A_23_P86570	0.0362252	ANXA7	chr10	75135371	0.0413469	0.916691	0.916751	0.0413469	0.28315
A_24_P89835	3.6345e-07	MAPK15	chr8	144800393	0.0680686	0.0413479	0.0421435	0.0413479	0.28315
A_33_P3331613	0.0282973	#N/A	chr6	158936698	0.0413522	0.532475	0.532901	0.0413522	0.28315
A_23_P92132	0	IFRD2	chr3	50325604	0.0414024	0.50249	0.502899	0.0414024	0.28315
A_23_P92230	0.00443963	TSC22D2	chr3	150177182	0.28315	0.0414393	0.0421599	0.0414393	0.28315
A_23_P42514	0.0351164	C6orf62	chr6	24705229	0.28315	0.0414527	0.042122	0.0414527	0.28315
A_21_P0012484	0	XLOC_l2_010511	chr3	197340105	0.257817	0.041461	0.0422154	0.041461	0.28315
A_33_P3402035	0	TRAF4	chr17	27077917	0.143236	0.041501	0.0422468	0.041501	0.28315
A_23_P7965	0.0480987	PGC	chr6	41708286	0.0415477	0.943237	0.941786	0.0415477	0.28315
A_23_P20823	0	WDR34	chr9	131396209	0.0415622	0.329704	0.330359	0.0415622	0.28315
A_33_P3380462	0	GPR88	chr1	101005696	0.0415959	0.78451	0.784654	0.0415959	0.28315
A_23_P29330	0.0133114	SMC1B	chr22	45740526	0.0416233	0.129365	0.130339	0.0416233	0.28315
A_23_P65157	0.00819503	COX17	chr3	119396074	0.0416277	0.925865	0.925912	0.0416277	0.28315
A_33_P3341474	0.0265744	ZBTB38	chr3	141168501	0.242961	0.0416283	0.042431	0.0416283	0.28315
A_33_P3295056	0.04638	PTPRCAP	chr11	67203521	0.0416286	0.593264	0.637751	0.0416286	0.28315
A_33_P3234849	0.00637241	UTRN	chr6	145157529	0.280568	0.0416537	0.0424453	0.0416537	0.28315
A_24_P203418	0	#N/A	chr14	107179067	0.0416758	0.952226	0.952245	0.0416758	0.28315
A_23_P86822	0.0388039	CEP57	chr11	95564793	0.28315	0.0416811	0.0423614	0.0416811	0.28315
A_33_P3219601	0.0215714	ABL2	chr1	179076912	0.0417054	0.530144	0.530546	0.0417054	0.28315
A_23_P377411	0.00639181	LOC100133130	chr10	46358850	0.0417153	0.992257	0.992284	0.0417153	0.28315
A_33_P3321025	0.0152155	PLXNA4	chr7	131814512	0.0417201	0.52603	0.526297	0.0417201	0.28315
A_24_P54131	0.00774796	DCLRE1B	chr1	114455973	0.041772	0.313122	0.31385	0.041772	0.28315
A_33_P3383174	0.0560808	#N/A	chr17	44908061	0.0417742	0.0437885	0.0445477	0.0417742	0.28315
A_33_P3409347	5.18363e-13	C19orf53	chr19	13889523	0.28315	0.0418032	0.0424423	0.0418032	0.28315
A_23_P154894	0	CSTB	chr21	45194115	0.28315	0.0418743	0.209596	0.0418743	0.28315
A_33_P3258467	0.0138573	SPTBN1	chr2	54889385	0.0419163	0.693303	0.693547	0.0419163	0.28315
A_33_P3217983	0.0340603	ACSL5	chr10	114188056	0.0419395	0.180475	0.181267	0.0419395	0.28315
A_33_P3243519	5.21038e-07	RAPGEF6	chr5	130766612	0.0419443	0.547187	0.547578	0.0419443	0.28315
A_23_P361569	0.0610233	SLC35F5	chr2	114475371	0.041957	0.419382	0.419925	0.041957	0.28315
A_33_P3297360	0	#N/A	chr4	092240244	0.161065	0.0419697	0.0426132	0.0419697	0.28315
A_32_P170481	0	LOC100240735	chr12	54472968	0.28315	0.0420025	0.042743	0.0420025	0.28315
A_33_P3353431	0	#N/A	chr7	090134902	0.27794	0.0420034	0.0426658	0.0420034	0.28315
A_33_P3424832	0	#N/A	#N/A	#N/A	0.26512	0.0420109	0.0428437	0.0420109	0.28315
A_21_P0011525	0.00723094	CCDC144A	chr17	16615101	0.160963	0.0420177	0.0541876	0.0420177	0.28315
A_23_P59528	0.000231824	ACN9	chr7	96810787	0.28315	0.0420537	0.042745	0.0420537	0.28315
A_32_P125549	0.0321414	#N/A	chr14	059261717	0.272799	0.042112	0.0428072	0.042112	0.28315
A_23_P334282	0.0312867	BMP2K	chr4	79800206	0.0421296	0.079342	0.080135	0.0421296	0.28315
A_33_P3286929	0.0159049	LOC100653133	chr15	32781387	0.0421355	0.484156	0.961266	0.0421355	0.28315
A_23_P154605	0.0803395	SULF2	chr20	46286483	0.0421407	0.0934307	0.110025	0.0421407	0.28315
A_23_P94128	0.0463332	NEIL2	chr8	11643890	0.0421443	0.96979	0.96981	0.0421443	0.28315
A_21_P0000077	0.0495577	DZIP1L	chr3	137811264	0.0421491	0.254806	0.255616	0.0421491	0.28315
A_23_P93938	0.049923	NACAD	chr7	45120849	0.0421574	0.767807	0.767996	0.0421574	0.28315
A_21_P0012398	0.0108389	#N/A	chr3	130547069	0.0422071	0.555777	0.556126	0.0422071	0.28315
A_21_P0000673	0.00409004	ZNF847P	chr1	227884792	0.0422189	0.801356	0.801505	0.0422189	0.28315
A_21_P0012152	0	APCDD1L-AS1	chr20	57090734	0.28315	0.0422222	0.0429759	0.0422222	0.28315
A_24_P174793	0.0158342	PCSK1	chr5	95726190	0.0423138	0.504101	0.5046	0.0423138	0.28315
A_23_P79927	0.0279989	NOP56	chr20	2636023	0.0423371	0.488944	0.489347	0.0423371	0.28315
A_24_P376339	0.0309629	CCNL2	chr1	1327768	0.0423517	0.820441	0.820574	0.0423517	0.28315
A_23_P342108	0.0128536	CCDC116	chr22	21991531	0.0423569	0.97562	0.975667	0.0423569	0.28315
A_23_P100517	0	TMEM170A	chr16	75481508	0.0423596	0.457038	0.457454	0.0423596	0.28315
A_33_P3397763	0.0171447	TNFSF9	chr19	6535866	0.0423623	0.369445	0.370108	0.0423623	0.28315
A_33_P3387050	0.0152981	C8orf82	chr8	145751663	0.0423746	0.274704	0.275373	0.0423746	0.28315
A_24_P128233	0	SCN5A	chr3	38663904	0.27328	0.0423874	0.0431466	0.0423874	0.28315
A_23_P390744	0.0227345	FOPNL	chr16	15959688	0.28315	0.0423955	0.0430765	0.0423955	0.28315
A_33_P3367795	0.00604252	RPS6	chr9	19379001	0.0423985	0.920562	0.920622	0.0423985	0.28315
A_19_P00808668	0.0517309	WDR82	chr3	52288483	0.0424414	0.838726	0.838835	0.0424414	0.28315
A_33_P3375636	0.0391435	FAM196B	chr5	169291336	0.0424504	0.803479	0.809972	0.0424504	0.28315
A_23_P209347	0.0565361	ANKRD44	chr2	197964604	0.0424584	0.757903	0.758069	0.0424584	0.28315
A_33_P3402763	0.0379043	NIFK	chr2	122484947	0.0425011	0.63964	0.639939	0.0425011	0.28315
A_23_P5731	0.0360512	FAHD2A	chr2	96076673	0.0425114	0.523743	0.524181	0.0425114	0.28315
A_33_P3462155	0.00153825	LOC401188	chr5	57047219	0.0425195	0.60271	0.605488	0.0425195	0.28315
A_21_P0014573	0.058504	#N/A	chr12	49626670	0.179599	0.0425219	0.0432962	0.0425219	0.28315
A_21_P0012908	0.0921186	XLOC_l2_012046	chr5	56067428	0.0425392	0.125023	0.125953	0.0425392	0.28315
A_23_P73023	0	TBC1D1	chr4	38134749	0.0425416	0.51475	0.515153	0.0425416	0.28315
A_33_P3399051	0.0130947	BAIAP2L2	chr22	38493101	0.0425421	0.238066	0.238954	0.0425421	0.28315
A_19_P00321306	0.039373	RNF213	chr17	78306175	0.0425645	0.40959	0.410135	0.0425645	0.28315
A_33_P3391390	0.0282703	#N/A	chr6	150246674	0.205323	0.042573	0.0433359	0.042573	0.28315
A_32_P133072	0.0378166	SPON1	chr11	14289180	0.0426049	0.234903	0.235682	0.0426049	0.28315
A_23_P70509	0.0365767	ATAT1	chr6	30611911	0.0426215	0.383526	0.384165	0.0426215	0.28315
A_33_P3311551	0.00635513	WLS	chr1	68659604	0.28315	0.0426223	0.038285	0.0426223	0.28315
A_33_P3390643	0.0187635	MMACHC	chr1	45974686	0.28315	0.0426526	0.0433707	0.0426526	0.28315
A_33_P3288569	0.00190274	MBIP	chr14	36780839	0.0426552	0.279572	0.280386	0.0426552	0.28315
A_21_P0004297	0.0470307	P4HA2-AS1	chr5	131520772	0.042665	0.312927	0.31353	0.042665	0.28315
A_21_P0004271	0.00119794	#N/A	chr5	81681740	0.0426935	0.845714	0.845836	0.0426935	0.28315
A_33_P3309075	0.024681	TBC1D8	chr2	101624138	0.162606	0.0427047	0.0434711	0.0427047	0.28315
A_33_P3421794	0	DHX34	chr19	47879757	0.0427868	0.600504	0.600853	0.0427868	0.28315
A_24_P200023	0.0422034	IL1R1	chr2	102795394	0.0427903	0.730786	0.7309	0.0427903	0.28315
A_33_P3273459	0.00086138	SPATA21	chr1	16722288	0.28315	0.0428012	0.0435294	0.0428012	0.28315
A_33_P3343715	0.0169267	EMX1	chr2	73144109	0.0428269	0.239052	0.239877	0.0428269	0.28315
A_24_P174367	0.0212432	PPP1R2	chr3	195241570	0.192987	0.0428281	0.0434856	0.0428281	0.28315
A_23_P110811	0	COX7C	chr5	85916510	0.0428368	0.0955165	0.0963411	0.0428368	0.28315
A_23_P27795	0.049379	SPINT2	chr19	38782859	0.156474	0.0428734	0.043565	0.0428734	0.28315
A_33_P3221788	0.00907382	RAB22A	chr20	56942283	0.28315	0.0428903	0.0435681	0.0428903	0.28315
A_33_P3369565	0.0245037	APTX	chr9	32989828	0.0429232	0.266746	0.267513	0.0429232	0.28315
A_19_P00809624	0.0342822	FAM200B	chr4	15691923	0.28315	0.0429283	0.0436174	0.0429283	0.28315
A_24_P242361	0.0724198	HS2ST1	chr1	87575369	0.0429566	0.44897	0.449488	0.0429566	0.28315
A_33_P3282556	0.0280538	TMEM204	chr16	1605184	0.0429893	0.732585	0.793066	0.0429893	0.28315
A_21_P0009636	0.012312	LOC400655	chr18	70931535	0.215443	0.0430007	0.0436637	0.0430007	0.28315
A_32_P28685	0.029496	SNRPA1	chr15	101827887	0.0430012	0.362293	0.362819	0.0430012	0.28315
A_24_P297526	0.0782747	C2orf50	chr2	11286010	0.0430147	0.460247	0.460757	0.0430147	0.28315
A_33_P3395442	0.0284191	lnc-VAMP1-1	chr12	6548232	0.244297	0.043046	0.0437265	0.043046	0.28315
A_23_P67466	0.0675177	PSMD8	chr19	38871613	0.254249	0.0430731	0.0437794	0.0430731	0.28315
A_23_P425750	0.000903364	ARMC6	chr19	19168505	0.28315	0.0430734	0.0437571	0.0430734	0.28315
A_33_P3270404	0.014261	ATG9A	chr2	220084835	0.244156	0.0430842	0.0438055	0.0430842	0.28315
A_23_P21734	0.00299979	AK6	chr5	68651567	0.0431169	0.625825	0.62615	0.0431169	0.28315
A_23_P80362	0	NHP2L1	chr22	42071130	0.0431526	0.681823	0.682074	0.0431526	0.28315
A_33_P3210965	0.0342119	TCTN1	chr12	111086854	0.0635501	0.0431771	0.0439575	0.0431771	0.28315
A_33_P3213557	0.0225071	CCZ1	chr7	5940501	0.0431895	0.986992	0.987002	0.0431895	0.28315
A_21_P0004496	0.0545198	lnc-CDH6-2	chr5	29165086	0.0431916	0.585602	0.577957	0.0431916	0.28315
A_24_P40229	0.0198421	CRNKL1	chr20	20018171	0.0432518	0.2737	0.274461	0.0432518	0.28315
A_24_P9833	0	PRDM11	chr11	45246231	0.119841	0.0432547	0.0439095	0.0432547	0.28315
A_24_P7179	0.0827022	DIP2A	chr21	47961742	0.0432725	0.756756	0.75693	0.0432725	0.28315
A_23_P81018	0.0136352	PDHA2	chr4	96762468	0.0432729	0.111186	0.111953	0.0432729	0.28315
A_23_P83714	0.0340304	ZNF707	chr8	144777433	0.236215	0.0432799	0.0439535	0.0432799	0.28315
A_24_P100234	4.39044e-09	MORC2	chr22	31328377	0.0433005	0.23729	0.238051	0.0433005	0.28315
A_21_P0013937	0.0156149	#N/A	chr9	004299744	0.274603	0.0433179	0.0440711	0.0433179	0.28315
A_23_P201445	0	DESI2	chr1	244871892	0.28315	0.0433484	0.0440165	0.0433484	0.28315
A_33_P3331345	0.0316085	DUSP11	chr2	74002134	0.0433591	0.851314	0.851423	0.0433591	0.28315
A_23_P357351	0.00455454	MPV17L	chr16	15501797	0.208468	0.0433893	0.0440863	0.0433893	0.28315
A_33_P3423979	0	PALLD	chr4	169837061	0.162661	0.0433991	0.0441619	0.0433991	0.28315
A_33_P3271051	0	CYTH3	chr7	6201473	0.0434446	0.524368	0.52474	0.0434446	0.28315
A_21_P0013249	0.0660459	XLOC_l2_013485	chr7	76633393	0.043465	0.129434	0.130179	0.043465	0.28315
A_33_P3320752	0.0752404	#N/A	chr8	105393912	0.0434655	0.300334	0.301041	0.0434655	0.28315
A_24_P50972	0.0273234	GOLGA6L6	chr15	20738771	0.043516	0.323396	0.334215	0.043516	0.28315
A_23_P140069	0.037678	FBXL3	chr13	77579939	0.0435347	0.141949	0.142757	0.0435347	0.28315
A_33_P3307910	0	#N/A	chr2	098947963	0.224959	0.0435562	0.0443277	0.0435562	0.28315
A_24_P363745	0.0226503	LRRC14	chr8	145750486	0.0435623	0.492308	0.822313	0.0435623	0.28315
A_23_P204208	0.0141701	KLRD1	chr12	10467295	0.0435813	0.674827	0.675053	0.0435813	0.28315
A_23_P165698	0	C2orf49	chr2	105959526	0.28315	0.0437178	0.0443717	0.0437178	0.28315
A_33_P3234303	0.0287934	PAX6	chr11	31832991	0.043763	0.0708045	0.0716412	0.043763	0.28315
A_33_P3372161	0.0428875	#N/A	chr7	156985351	0.0437762	0.415277	0.415773	0.0437762	0.28315
A_33_P3369495	0.000683444	CLDN10	chr13	96213122	0.0437785	0.858842	0.858941	0.0437785	0.28315
A_24_P75456	0	#N/A	chr7	28319095	0.0437813	0.501034	0.501446	0.0437813	0.28315
A_23_P302550	0	RGS18	chr1	192154601	0.191332	0.0437983	0.044482	0.0437983	0.28315
A_33_P3375708	0.0364841	XLOC_l2_012147	chr5	95169986	0.043826	0.304342	0.305073	0.043826	0.28315
A_21_P0012620	0.0420184	LOC345051	chr4	147149481	0.0438413	0.292972	0.293747	0.0438413	0.28315
A_23_P336612	0	C15orf26	chr15	81441233	0.215433	0.0438446	0.0445407	0.0438446	0.28315
A_33_P3340847	0.000511071	CARD6	chr5	40843751	0.0442921	0.043845	0.0445463	0.043845	0.28315
A_32_P235796	0.0463417	BBS12	chr4	123665068	0.0438528	0.505824	0.506268	0.0438528	0.28315
A_32_P394951	0.0566774	NTN5	chr19	49164903	0.0438694	0.361571	0.36216	0.0438694	0.28315
A_23_P58102	0.0671518	EXOSC7	chr3	45038715	0.0438995	0.457442	0.449205	0.0438995	0.28315
A_33_P3267814	0	MICAL3	chr22	18343047	0.265753	0.0439248	0.0445931	0.0439248	0.28315
A_23_P138089	0	MPZ	chr1	161275636	0.0439261	0.53624	0.536685	0.0439261	0.28315
A_33_P3776564	0.0395486	LOC158434	chr9	98869232	0.0439484	0.9266	0.9267	0.0439484	0.28315
A_19_P00809682	0.0184365	lnc-FAM105B-1	chr5	14653367	0.28315	0.0439509	0.0460038	0.0439509	0.28315
A_33_P3334535	0.126274	GIN1	chr5	102421763	0.0440056	0.887326	0.887363	0.0440056	0.28315
A_23_P89941	0	CDKN2D	chr19	10677285	0.0440082	0.87417	0.904865	0.0440082	0.28315
A_24_P126262	0.00903157	BAGE4	chr21	11039244	0.044014	0.562055	0.562457	0.044014	0.28315
A_33_P3233170	0.0625225	#N/A	chr8	27205084	0.0440272	0.249591	0.250325	0.0440272	0.28315
A_33_P3384322	0	METTL22	chr16	8743278	0.28315	0.0440676	0.0447924	0.0440676	0.28315
A_33_P3371553	0.0408688	TBC1D22A-AS1	chr22	47310056	0.28315	0.0441313	0.0448206	0.0441313	0.28315
A_23_P79978	0.0913397	SLC24A3	chr20	19703459	0.0441502	0.910959	0.836606	0.0441502	0.28315
A_33_P3293913	0.0586658	BICC1	chr10	60588786	0.0441617	0.91054	0.910588	0.0441617	0.28315
A_23_P90679	0	STRADB	chr2	202344823	0.0441885	0.465333	0.464007	0.0441885	0.28315
A_33_P3362631	0	GUF1	chr4	44702403	0.0589624	0.0441885	0.0449803	0.0441885	0.28315
A_32_P316136	0.0187255	ZNF804A	chr2	185803216	0.0442069	0.441171	0.441746	0.0442069	0.28315
A_33_P3307660	0.00201182	KLHDC4	chr16	87744901	0.0442711	0.847038	0.847123	0.0442711	0.28315
A_33_P3383724	0.0123469	TRIM61	chr4	165890823	0.0442821	0.746297	0.746462	0.0442821	0.28315
A_33_P3409815	0.0882447	#N/A	chr4	072053346	0.04432	0.462989	0.463514	0.04432	0.28315
A_24_P351420	0	ZDHHC3	chr3	44966911	0.0443396	0.710868	0.711087	0.0443396	0.28315
A_32_P198303	0.0326501	DNAJC24	chr11	31454021	0.28315	0.0443502	0.0451158	0.0443502	0.28315
A_33_P3367247	0.0395559	CNTLN	chr9	17298881	0.0443671	0.708275	0.708502	0.0443671	0.28315
A_33_P3405399	0.00180763	ODF2L	chr1	86824530	0.223235	0.0443713	0.0459328	0.0443713	0.28315
A_21_P0011238	0.0050884	XLOC_l2_004157	chr14	36417750	0.119238	0.0443827	0.0451877	0.0443827	0.28315
A_33_P3626739	0	#N/A	chr6	146493860	0.146931	0.0444056	0.0450579	0.0444056	0.28315
A_33_P3293403	0	FOXD4L5	chr9	70175843	0.0444208	0.440692	0.441166	0.0444208	0.28315
A_33_P3400147	0.0146631	TLE6	chr19	2994030	0.28315	0.0444348	0.045022	0.0444348	0.28315
A_23_P253375	0.00765376	CUX1	chr7	101926989	0.28315	0.0444649	0.0449973	0.0444649	0.28315
A_21_P0010601	0.0065975	CROCC	chr1	17271963	0.0445076	0.318001	0.318741	0.0445076	0.28315
A_33_P3329784	0.104315	ANKLE2	chr12	133311069	0.0445078	0.5117	0.51212	0.0445078	0.28315
A_33_P3299696	0.00156386	SPATA31D3	chr9	84564713	0.0445461	0.632884	0.643626	0.0445461	0.28315
A_21_P0004295	0.0273738	CDC42SE2	chr5	130588800	0.0445507	0.788365	0.788526	0.0445507	0.28315
A_24_P91405	0.0891772	ZNF709	chr19	12575490	0.0445774	0.19832	0.199126	0.0445774	0.28315
A_32_P30710	0.00817953	RPL23	chr17	37006703	0.278122	0.0446021	0.0452976	0.0446021	0.28315
A_21_P0014000	0.00124726	KIR3DL2	chr19	55378084	0.0446654	0.471419	0.471847	0.0446654	0.28315
A_24_P353638	0.0372719	SLAMF7	chr1	160724402	0.0446981	0.688286	0.688506	0.0446981	0.28315
A_24_P210399	0	TM9SF2	chr13	100207838	0.0447111	0.769689	0.769842	0.0447111	0.28315
A_23_P121282	0	TMEM89	chr3	48658338	0.28315	0.0447312	0.0455112	0.0447312	0.28315
A_33_P3462960	0.038943	DNAJC3	chr13	96443238	0.0447355	0.874407	0.874482	0.0447355	0.28315
A_33_P3325018	0.0987781	ERLEC1	chr2	54045844	0.28315	0.0447659	0.0454852	0.0447659	0.28315
A_24_P401491	0.0287725	MORN5	chr9	124936846	0.044779	0.350395	0.351103	0.044779	0.28315
A_21_P0011041	0.00294316	XLOC_l2_002910	chr12	17144740	0.28315	0.0447931	0.0454989	0.0447931	0.28315
A_23_P257815	0.0124443	CD180	chr5	66478752	0.0448667	0.354042	0.354671	0.0448667	0.28315
A_23_P132515	0	SIDT1	chr3	113348109	0.28315	0.0448962	0.0455844	0.0448962	0.28315
A_33_P3287388	0.0364841	#N/A	chr7	000304374	0.0449067	0.889495	0.889572	0.0449067	0.28315
A_32_P27917	0.0525976	KIF26A	chr14	104646841	0.0449133	0.746581	0.746753	0.0449133	0.28315
A_24_P72518	0.037902	AHCYL2	chr7	129069898	0.0449165	0.788974	0.789125	0.0449165	0.28315
A_32_P751535	0.0403729	#N/A	chr1	168907735	0.283145	0.0449312	0.0456666	0.0449312	0.28315
A_33_P3331952	0	OR2M3	chr1	248367005	0.28315	0.0449358	0.0457181	0.0449358	0.28315
A_23_P379601	0	KCNJ9	chr1	160058613	0.283143	0.0449746	0.045654	0.0449746	0.28315
A_33_P3396776	0.00606664	C7orf66	chr7	108524120	0.0450062	0.652814	0.653024	0.0450062	0.28315
A_23_P89380	0	SLC4A1	chr17	42326616	0.0450296	0.736861	0.73169	0.0450296	0.28315
A_23_P107724	2.49639e-07	ZNF112	chr19	44830983	0.28315	0.0450609	0.0457298	0.0450609	0.28315
A_23_P421306	0	SYT12	chr11	66818219	0.171748	0.0450983	0.0459402	0.0450983	0.28315
A_33_P3246068	0	LAMTOR2	chr1	156028235	0.28315	0.0450986	0.0458656	0.0450986	0.28315
A_33_P3324854	0.0587206	EFCC1	chr3	128722715	0.0451118	0.252142	0.253007	0.0451118	0.28315
A_24_P380132	0.0495493	G3BP2	chr4	76568305	0.28315	0.045117	0.0458179	0.045117	0.28315
A_33_P3370424	0	NOTCH1	chr9	139390582	0.251953	0.0451227	0.0486203	0.0451227	0.28315
A_33_P3380452	0.0165548	OR5B12	chr11	58206739	0.0451387	0.90589	0.905965	0.0451387	0.28315
A_33_P3269428	0	#N/A	chr22	37578842	0.0451563	0.600448	0.600782	0.0451563	0.28315
A_33_P3365117	0.0327903	AKR1C1	chr10	5011936	0.0451705	0.605955	0.606242	0.0451705	0.28315
A_21_P0014517	0.0567807	LOC101930346	chr6	148058621	0.28315	0.0452077	0.0459384	0.0452077	0.28315
A_19_P00804723	0	RPS24	chr10	79816075	0.28315	0.0452225	0.0460644	0.0452225	0.28315
A_23_P64499	0.00985387	MOB2	chr11	1491219	0.0452683	0.683884	0.684111	0.0452683	0.28315
A_23_P255653	0.0829225	TNFRSF10A	chr8	23049312	0.0452791	0.305542	0.306238	0.0452791	0.28315
A_23_P44956	0.0141867	RPL35A	chr3	197680988	0.159608	0.0452813	0.0459705	0.0452813	0.28315
A_32_P93996	0.00143343	LOC100128361	chr9	95382248	0.0452884	0.562185	0.562582	0.0452884	0.28315
A_19_P00318904	0	#N/A	chr7	143193658	0.0452909	0.546068	0.819213	0.0452909	0.28315
[truncated: 25,649 more rows]
